# Supplementary material for: Bis[μ-1,1′-(ferrocene-1,1′-di­yl)bis(butane-1,3-dionato)]di-μ-methanol-diiron(II)
Source: Acta Crystallogr Sect E Struct Rep Online. 2009 May 7;65(Pt 6):m624. doi: 10.1107/S1600536809016353 (PMC2969521; doi:10.1107/S1600536809016353)
Supplement: Supplementary file 1 [file e-65-0m624-sup1.cif]

##############################################################################
###                                                                        ###
###        Electronic paper (Acta Crystallographica Section E)             ###
###                                                                        ###
##############################################################################
#                                                                            #
# This CIF contains the data in a paper accepted for publication in Acta     #
# Crystallographica Section E. It conforms to the requirements of Notes      #
# for Authors for Section E, and has been peer reviewed under the auspices   #
# of the IUCr Commission on Journals.                                        #
#                                                                            #
# Full details of the Crystallographic Information File format               #
# are given in the paper "The Crystallographic Information File (CIF):       #
# a New Standard Archive File for Crystallography" by S. R. Hall, F. H.      #
# Allen and I. D. Brown [Acta Cryst. (1991), A47, 655-685].                  #
#                                                                            #
# The current version of the core CIF dictionary is obtainable from          #
# ftp://ftp.iucr.org/pub/cif_core.dic. The current version number is 2.4.    #
#                                                                            #
# Software is freely available for graphical display of the structure(s) in  #
# this CIF.  For information consult the CIF home page http://www.iucr.org/  #
# cif/home.html                                                              #
#                                                                            #
# This file may be used for bona fide research purposes within the           #
# scientific community so long as proper attribution is given to the journal # 
# article from which it was obtained.                                        #
#                                                                            #
##############################################################################
                                             
data_I
_audit_creation_method     SHELXL-97
_chemical_name_systematic
;
Bis[\m-1,1'-(Ferrocene-1,1'-diyl)bis(butane-1,3-dionato)]di-\m-methanol-
diiron(II)
;
_chemical_name_common     ?
_chemical_formula_moiety     'C38 H40 Fe4 O10'
_chemical_formula_sum     'C38 H40 Fe4 O10'
_chemical_formula_iupac     '[Fe4 (C9 H8 O2)4 (C H4 O)2]'
_chemical_formula_weight     880.10
_chemical_melting_point     ?
_symmetry_cell_setting     'Orthorhombic'
_symmetry_space_group_name_H-M     'A b a 2'
_symmetry_space_group_name_Hall     'A 2 -2ac'
loop_
    _symmetry_equiv_pos_as_xyz
    'x, y, z'
    '-x, -y, z'
    'x+1/2, -y+1/2, z'
    '-x+1/2, y+1/2, z'
    'x, y+1/2, z+1/2'
    '-x, -y+1/2, z+1/2'
    'x+1/2, -y+1, z+1/2'
    '-x+1/2, y+1, z+1/2'
_cell_length_a     14.599(3)
_cell_length_b     19.290(4)
_cell_length_c     12.955(3)
_cell_angle_alpha     90.00
_cell_angle_beta     90.00
_cell_angle_gamma     90.00
_cell_volume     3648.5(13)
_cell_formula_units_Z     4
_cell_measurement_reflns_used     13899
_cell_measurement_theta_min     3.15
_cell_measurement_theta_max     27.47
_cell_measurement_temperature     291(2)
_exptl_crystal_description     block
_exptl_crystal_colour     colourless
_exptl_crystal_size_max     0.25
_exptl_crystal_size_mid     0.22
_exptl_crystal_size_min     0.20
_exptl_crystal_density_diffrn     1.602
_exptl_crystal_density_meas     ?
_exptl_crystal_density_method     'not measured'
_exptl_crystal_F_000     1808
_exptl_absorpt_coefficient_mu     1.617
_exptl_absorpt_correction_type     Multi-scan
_exptl_absorpt_process_details     '(ABSCOR; Higashi, 1995)'
_exptl_absorpt_correction_T_min     0.6852
_exptl_absorpt_correction_T_max     0.7370
_exptl_special_details
;
;
_diffrn_ambient_temperature     291(2)
_diffrn_radiation_type     MoK\a
_diffrn_radiation_wavelength     0.71073
_diffrn_radiation_source     'fine-focus sealed tube'
_diffrn_radiation_monochromator     graphite
_diffrn_measurement_device_type     'Rigaku R-AXIS RAPID'
_diffrn_measurement_method     \w
_diffrn_detector_area_resol_mean     ?
_diffrn_reflns_number     16837
_diffrn_reflns_av_R_equivalents     0.0415
_diffrn_reflns_av_sigmaI/netI     0.0412
_diffrn_reflns_theta_min     3.14
_diffrn_reflns_theta_max     27.48
_diffrn_reflns_theta_full     27.48
_diffrn_measured_fraction_theta_max     0.995
_diffrn_measured_fraction_theta_full     0.995
_diffrn_reflns_limit_h_min     -18
_diffrn_reflns_limit_h_max     18
_diffrn_reflns_limit_k_min     -24
_diffrn_reflns_limit_k_max     24
_diffrn_reflns_limit_l_min     -16
_diffrn_reflns_limit_l_max     16
_diffrn_standards_number     0
_diffrn_standards_interval_count     0
_diffrn_standards_interval_time     0
_diffrn_standards_decay_%     0
_refine_special_details
;
Refinement of <i>F</i>^2^ against ALL reflections. The weighted <i>R</i>-factor
<i>wR</i> and goodness of fit <i>S</i> are based on <i>F</i>^2^, conventional
<i>R</i>-factors <i>R</i> are based on <i>F</i>, with <i>F</i> set to zero for
negative <i>F</i>^2^. The threshold expression of <i>F</i>^2^ >
\s(<i>F</i>^2^) is used only for calculating <i>R</i>-factors(gt) <i>etc</i>.
and is not relevant to the choice of reflections for refinement.
<i>R</i>-factors based on <i>F</i>^2^ are statistically about twice as large
as those based on <i>F</i>, and <i>R</i>- factors based on ALL data will be
even larger.
;
_reflns_number_total     4079
_reflns_number_gt     3473
_reflns_threshold_expression     I>2\s(I)
_refine_ls_structure_factor_coef     Fsqd
_refine_ls_matrix_type     full
_refine_ls_R_factor_all     0.0399
_refine_ls_R_factor_gt     0.0306
_refine_ls_wR_factor_gt     0.0656
_refine_ls_wR_factor_ref     0.0686
_refine_ls_goodness_of_fit_ref     1.050
_refine_ls_restrained_S_all     1.066
_refine_ls_number_reflns     4079
_refine_ls_number_parameters     242
_refine_ls_number_restraints     13
_refine_ls_hydrogen_treatment     constr
_refine_ls_weighting_scheme     calc
_refine_ls_weighting_details
         'calc w=1/[\s^2^(Fo^2^)+(0.0338P)^2^+0.1021P] where P=(Fo^2^+2Fc^2^)/3'
_atom_sites_solution_hydrogens     geom
_atom_sites_solution_primary     direct
_atom_sites_solution_secondary     difmap
_refine_ls_shift/su_max     0.002
_refine_ls_shift/su_mean     0.000
_refine_diff_density_max     0.243
_refine_diff_density_min     -0.279
_refine_ls_extinction_method     'SHELXL97 (Sheldrick, 2008)'
_refine_ls_extinction_coef     0.00077(11)
_refine_ls_extinction_expression
                                  'Fc^*^=kFc[1+0.001xFc^2^\l^3^/sin(2\q)]^-1/4^'
_refine_ls_abs_structure_details     'Flack (1983), 1899 Friedel pairs'
_refine_ls_abs_structure_Flack     -0.001(16)
loop_
    _atom_type_symbol
    _atom_type_description
    _atom_type_scat_dispersion_real
    _atom_type_scat_dispersion_imag
    _atom_type_scat_source
    'C' 'C' 0.0033 0.0016
                         'International Tables Vol C Tables 4.2.6.8 and 6.1.1.4'
    'H' 'H' 0.0000 0.0000
                         'International Tables Vol C Tables 4.2.6.8 and 6.1.1.4'
    'O' 'O' 0.0106 0.0060
                         'International Tables Vol C Tables 4.2.6.8 and 6.1.1.4'
    'Fe' 'Fe' 0.3463 0.8444
                         'International Tables Vol C Tables 4.2.6.8 and 6.1.1.4'
_computing_data_collection     'RAPID-AUTO (Rigaku, 1998)'
_computing_cell_refinement     'RAPID-AUTO (Rigaku, 1998)'
_computing_data_reduction     'CrystalStructure (Rigaku/MSC, 2002)'
_computing_structure_solution     'SHELXS97 (Sheldrick, 2008)'
_computing_structure_refinement     'SHELXL97 (Sheldrick, 2008)'
_computing_molecular_graphics     'SHELXTL (Sheldrick, 2008)'
_computing_publication_material     'SHELXL97 (Sheldrick, 2008)'
loop_
    _atom_site_type_symbol
    _atom_site_label
    _atom_site_fract_x
    _atom_site_fract_y
    _atom_site_fract_z
    _atom_site_U_iso_or_equiv
    _atom_site_adp_type
    _atom_site_calc_flag
    _atom_site_refinement_flags
    _atom_site_occupancy
    _atom_site_disorder_assembly
    _atom_site_disorder_group
    C C1 0.19291(19) 0.81289(13) 0.8190(2) 0.0354(7) Uani d . 1 . .
    C C2 0.26358(18) 0.76630(12) 0.7841(4) 0.0447(7) Uani d . 1 . .
    H H2 0.2613 0.7380 0.7213 0.054 Uiso calc R 1 . .
    C C3 0.3373(2) 0.76887(17) 0.8546(3) 0.0512(9) Uani d . 1 . .
    H H3 0.3945 0.7425 0.8498 0.061 Uiso calc R 1 . .
    C C4 0.3135(2) 0.81604(17) 0.9337(3) 0.0506(8) Uani d . 1 . .
    H H4 0.3518 0.8282 0.9931 0.061 Uiso calc R 1 . .
    C C5 0.2264(2) 0.84401(15) 0.9114(2) 0.0407(7) Uani d . 1 . .
    H H5 0.1938 0.8784 0.9533 0.049 Uiso calc R 1 . .
    C C6 0.3017(2) 0.93295(15) 0.6728(2) 0.0423(7) Uani d . 1 . .
    H H6 0.2494 0.9363 0.6257 0.051 Uiso calc R 1 . .
    C C7 0.3795(2) 0.88989(17) 0.6594(3) 0.0504(8) Uani d . 1 . .
    H H7 0.3905 0.8584 0.6013 0.060 Uiso calc R 1 . .
    C C8 0.4386(2) 0.90046(18) 0.7442(3) 0.0534(9) Uani d . 1 . .
    H H8 0.4974 0.8772 0.7553 0.064 Uiso calc R 1 . .
    C C9 0.39808(19) 0.94907(15) 0.8111(3) 0.0445(8) Uani d . 1 . .
    H H9 0.4241 0.9658 0.8763 0.053 Uiso calc R 1 . .
    C C10 0.31223(18) 0.96990(14) 0.7674(2) 0.0345(7) Uani d . 1 . .
    C C11 0.10328(17) 0.83008(12) 0.7745(2) 0.0330(7) Uani d . 1 . .
    C C12 0.0715(2) 0.79896(15) 0.6841(2) 0.0374(7) Uani d . 1 . .
    H H12 0.1085 0.7663 0.6518 0.045 Uiso calc R 1 . .
    C C13 -0.0128(2) 0.81460(14) 0.6404(2) 0.0360(6) Uani d . 1 . .
    C C14 -0.0418(2) 0.77915(17) 0.5423(3) 0.0506(8) Uani d . 1 . .
    H H14A -0.1028 0.7613 0.5503 0.076 Uiso calc R 1 . .
    H H14B -0.0005 0.7417 0.5276 0.076 Uiso calc R 1 . .
    H H14C -0.0406 0.8118 0.4864 0.076 Uiso calc R 1 . .
    C C15 0.24318(18) 1.01769(12) 0.8099(2) 0.0318(7) Uani d . 1 . .
    C C16 0.2553(2) 1.04853(15) 0.9063(3) 0.0444(7) Uani d . 1 . .
    H H16 0.3070 1.0368 0.9445 0.053 Uiso calc R 1 . .
    C C17 0.1943(2) 1.09561(14) 0.9477(2) 0.0387(7) Uani d . 1 . .
    C C18 0.2130(3) 1.12866(18) 1.0513(3) 0.0588(10) Uani d . 1 . .
    H H18A 0.2171 1.1780 1.0432 0.088 Uiso calc R 1 . .
    H H18B 0.2696 1.1112 1.0785 0.088 Uiso calc R 1 . .
    H H18C 0.1640 1.1178 1.0980 0.088 Uiso calc R 1 . .
    C C19 0.0000 1.0000 0.5883(5) 0.087(2) Uani d SU 1 . .
    H H19A -0.0225 1.0437 0.5636 0.130 Uiso calc PR 0.50 . .
    H H19B -0.0388 0.9634 0.5636 0.130 Uiso calc PR 0.50 . .
    H H19C 0.0613 0.9929 0.5636 0.130 Uiso calc PR 0.50 . .
    C C20 0.0000 1.0000 0.9899(4) 0.078(2) Uani d SU 1 . .
    H H20A -0.0137 0.9542 1.0146 0.117 Uiso calc PR 0.50 . .
    H H20B -0.0455 1.0319 1.0146 0.117 Uiso calc PR 0.50 . .
    H H20C 0.0592 1.0139 1.0146 0.117 Uiso calc PR 0.50 . .
    Fe Fe1 -0.05321(2) 0.929603(15) 0.78857(4) 0.02974(10) Uani d . 1 . .
    Fe Fe2 0.31370(2) 0.865393(17) 0.79403(4) 0.03331(10) Uani d . 1 . .
    O O1 0.05773(13) 0.87374(10) 0.82598(15) 0.0409(5) Uani d . 1 . .
    O O2 -0.06968(14) 0.85889(10) 0.67618(17) 0.0406(5) Uani d . 1 . .
    O O3 0.17416(13) 1.02878(10) 0.75155(16) 0.0367(5) Uani d . 1 . .
    O O4 0.11978(14) 1.11480(9) 0.90521(16) 0.0382(5) Uani d . 1 . .
    O O5 0.0000 1.0000 0.6928(2) 0.0346(7) Uani d S 1 . .
    H H20 -0.0100 1.0397 0.7126 0.052 Uiso d PR 0.50 . .
    O O6 0.0000 1.0000 0.8820(2) 0.0319(7) Uani d S 1 . .
    H H21 0.0530 1.0026 0.8623 0.048 Uiso d PR 0.50 . .
loop_
    _atom_site_aniso_label
    _atom_site_aniso_U_11
    _atom_site_aniso_U_22
    _atom_site_aniso_U_33
    _atom_site_aniso_U_12
    _atom_site_aniso_U_13
    _atom_site_aniso_U_23
    C1 0.0409(16) 0.0301(12) 0.0351(19) 0.0054(11) 0.0030(11) 0.0041(12)
    C2 0.0463(15) 0.0309(12) 0.0568(18) 0.0085(10) 0.004(2) -0.0019(19)
    C3 0.0468(19) 0.0421(17) 0.065(2) 0.0151(15) -0.0060(17) 0.0099(17)
    C4 0.055(2) 0.059(2) 0.0379(18) 0.0072(16) -0.0096(15) 0.0118(16)
    C5 0.0437(18) 0.0459(17) 0.0327(15) 0.0087(13) -0.0019(13) 0.0055(14)
    C6 0.0486(19) 0.0465(17) 0.0320(16) 0.0059(13) 0.0039(14) 0.0056(14)
    C7 0.056(2) 0.0577(19) 0.0376(17) 0.0114(16) 0.0106(15) -0.0005(16)
    C8 0.0356(17) 0.058(2) 0.066(2) 0.0113(15) 0.0113(16) 0.0046(18)
    C9 0.0336(14) 0.0454(15) 0.055(3) 0.0009(12) -0.0060(14) -0.0036(16)
    C10 0.0340(14) 0.0336(13) 0.036(2) 0.0000(10) -0.0001(12) 0.0033(12)
    C11 0.0377(14) 0.0269(11) 0.0345(18) -0.0003(10) 0.0080(13) -0.0012(13)
    C12 0.0381(16) 0.0370(15) 0.0371(16) 0.0054(12) 0.0066(13) -0.0091(13)
    C13 0.0421(17) 0.0307(13) 0.0352(15) -0.0099(12) 0.0066(13) -0.0059(12)
    C14 0.049(2) 0.055(2) 0.0480(19) -0.0067(15) 0.0030(15) -0.0194(17)
    C15 0.0344(14) 0.0265(11) 0.0347(19) -0.0048(9) -0.0053(12) 0.0027(12)
    C16 0.0420(17) 0.0434(15) 0.0479(19) 0.0061(13) -0.0190(15) -0.0071(16)
    C17 0.0453(18) 0.0296(14) 0.0412(17) -0.0037(12) -0.0112(14) -0.0044(13)
    C18 0.066(2) 0.061(2) 0.0492(19) 0.0117(16) -0.023(2) -0.0177(18)
    C19 0.146(7) 0.085(4) 0.030(3) -0.044(4) 0.000 0.000
    C20 0.103(5) 0.102(5) 0.028(3) -0.047(4) 0.000 0.000
    Fe1 0.03050(18) 0.02938(16) 0.02933(18) -0.00004(12) 0.0040(2) -0.0034(2)
    Fe2 0.03464(19) 0.03372(17) 0.03157(19) 0.00768(13) -0.0017(3) -0.0015(2)
    O1 0.0402(11) 0.0450(11) 0.0374(11) 0.0151(9) -0.0024(8) -0.0119(9)
    O2 0.0365(12) 0.0411(11) 0.0442(12) 0.0003(9) -0.0024(10) -0.0119(10)
    O3 0.0345(11) 0.0389(10) 0.0366(10) 0.0042(8) -0.0050(8) -0.0024(9)
    O4 0.0397(12) 0.0296(10) 0.0452(12) 0.0028(9) -0.0111(10) -0.0053(9)
    O5 0.038(2) 0.0422(18) 0.0235(15) -0.0045(14) 0.000 0.000
    O6 0.042(2) 0.0326(16) 0.0215(14) -0.0051(13) 0.000 0.000
_geom_special_details
;
All e.s.d.'s (except the e.s.d. in the dihedral angle between two l.s. planes)
are estimated using the full covariance matrix. The cell e.s.d.'s are taken
into account individually in the estimation of e.s.d.'s in distances, angles
and torsion angles; correlations between e.s.d.'s in cell parameters are only
used when they are defined by crystal symmetry. An approximate (isotropic)
treatment of cell e.s.d.'s is used for estimating e.s.d.'s involving l.s.
planes.
;
loop_
    _geom_bond_atom_site_label_1
    _geom_bond_atom_site_label_2
    _geom_bond_site_symmetry_2
    _geom_bond_distance
    _geom_bond_publ_flag
    C1 C5 . 1.426(4) ?
    C1 C2 . 1.441(4) ?
    C1 C11 . 1.468(4) ?
    C1 Fe2 . 2.059(3) ?
    C2 C3 . 1.412(5) ?
    C2 Fe2 . 2.051(3) ?
    C2 H2 . 0.9800 ?
    C3 C4 . 1.413(5) ?
    C3 Fe2 . 2.050(3) ?
    C3 H3 . 0.9800 ?
    C4 C5 . 1.412(4) ?
    C4 Fe2 . 2.044(3) ?
    C4 H4 . 0.9800 ?
    C5 Fe2 . 2.027(3) ?
    C5 H5 . 0.9800 ?
    C6 C7 . 1.418(4) ?
    C6 C10 . 1.426(4) ?
    C6 Fe2 . 2.048(3) ?
    C6 H6 . 0.9800 ?
    C7 C8 . 1.412(5) ?
    C7 Fe2 . 2.047(3) ?
    C7 H7 . 0.9800 ?
    C8 C9 . 1.407(4) ?
    C8 Fe2 . 2.049(3) ?
    C8 H8 . 0.9800 ?
    C9 C10 . 1.433(4) ?
    C9 Fe2 . 2.043(3) ?
    C9 H9 . 0.9800 ?
    C10 C15 . 1.473(4) ?
    C10 Fe2 . 2.045(3) ?
    C11 O1 . 1.263(3) ?
    C11 C12 . 1.395(4) ?
    C12 C13 . 1.389(4) ?
    C12 H12 . 0.9300 ?
    C13 O2 . 1.279(3) ?
    C13 C14 . 1.503(4) ?
    C14 H14A . 0.9600 ?
    C14 H14B . 0.9600 ?
    C14 H14C . 0.9600 ?
    C15 O3 . 1.278(3) ?
    C15 C16 . 1.394(4) ?
    C16 C17 . 1.381(4) ?
    C16 H16 . 0.9300 ?
    C17 O4 . 1.274(3) ?
    C17 C18 . 1.511(4) ?
    C18 H18A . 0.9600 ?
    C18 H18B . 0.9600 ?
    C18 H18C . 0.9600 ?
    C19 O5 . 1.355(7) ?
    C19 H19A . 0.9600 ?
    C19 H19B . 0.9600 ?
    C19 H19C . 0.9600 ?
    C20 O6 . 1.398(6) ?
    C20 H20A . 0.9600 ?
    C20 H20B . 0.9600 ?
    C20 H20C . 0.9600 ?
    Fe1 O6 . 1.9783(17) ?
    Fe1 O4 2_575 1.991(2) ?
    Fe1 O5 . 1.9964(18) ?
    Fe1 O3 2_575 1.9982(19) ?
    Fe1 O1 . 2.0048(19) ?
    Fe1 O2 . 2.010(2) ?
    O3 Fe1 2_575 1.9982(19) ?
    O4 Fe1 2_575 1.991(2) ?
    O5 Fe1 2_575 1.9964(18) ?
    O5 H20 . 0.8211 ?
    O6 Fe1 2_575 1.9783(17) ?
    O6 H21 . 0.8158 ?
loop_
    _geom_angle_atom_site_label_1
    _geom_angle_atom_site_label_2
    _geom_angle_atom_site_label_3
    _geom_angle_site_symmetry_1
    _geom_angle_site_symmetry_3
    _geom_angle
    _geom_angle_publ_flag
    C5 C1 C2 . . 106.3(3) ?
    C5 C1 C11 . . 122.7(2) ?
    C2 C1 C11 . . 131.0(3) ?
    C5 C1 Fe2 . . 68.37(17) ?
    C2 C1 Fe2 . . 69.16(15) ?
    C11 C1 Fe2 . . 126.20(18) ?
    C3 C2 C1 . . 108.7(3) ?
    C3 C2 Fe2 . . 69.82(18) ?
    C1 C2 Fe2 . . 69.79(15) ?
    C3 C2 H2 . . 125.6 ?
    C1 C2 H2 . . 125.6 ?
    Fe2 C2 H2 . . 125.6 ?
    C2 C3 C4 . . 107.7(3) ?
    C2 C3 Fe2 . . 69.89(16) ?
    C4 C3 Fe2 . . 69.60(18) ?
    C2 C3 H3 . . 126.1 ?
    C4 C3 H3 . . 126.1 ?
    Fe2 C3 H3 . . 126.1 ?
    C5 C4 C3 . . 108.6(3) ?
    C5 C4 Fe2 . . 69.05(18) ?
    C3 C4 Fe2 . . 70.0(2) ?
    C5 C4 H4 . . 125.7 ?
    C3 C4 H4 . . 125.7 ?
    Fe2 C4 H4 . . 125.7 ?
    C4 C5 C1 . . 108.6(3) ?
    C4 C5 Fe2 . . 70.37(19) ?
    C1 C5 Fe2 . . 70.80(17) ?
    C4 C5 H5 . . 125.7 ?
    C1 C5 H5 . . 125.7 ?
    Fe2 C5 H5 . . 125.7 ?
    C7 C6 C10 . . 108.2(3) ?
    C7 C6 Fe2 . . 69.68(18) ?
    C10 C6 Fe2 . . 69.52(17) ?
    C7 C6 H6 . . 125.9 ?
    C10 C6 H6 . . 125.9 ?
    Fe2 C6 H6 . . 125.9 ?
    C8 C7 C6 . . 108.0(3) ?
    C8 C7 Fe2 . . 69.91(19) ?
    C6 C7 Fe2 . . 69.78(18) ?
    C8 C7 H7 . . 126.0 ?
    C6 C7 H7 . . 126.0 ?
    Fe2 C7 H7 . . 126.0 ?
    C9 C8 C7 . . 108.6(3) ?
    C9 C8 Fe2 . . 69.65(17) ?
    C7 C8 Fe2 . . 69.76(19) ?
    C9 C8 H8 . . 125.7 ?
    C7 C8 H8 . . 125.7 ?
    Fe2 C8 H8 . . 125.7 ?
    C8 C9 C10 . . 108.1(3) ?
    C8 C9 Fe2 . . 70.11(18) ?
    C10 C9 Fe2 . . 69.58(15) ?
    C8 C9 H9 . . 125.9 ?
    C10 C9 H9 . . 125.9 ?
    Fe2 C9 H9 . . 125.9 ?
    C6 C10 C9 . . 107.1(3) ?
    C6 C10 C15 . . 124.1(3) ?
    C9 C10 C15 . . 128.8(3) ?
    C6 C10 Fe2 . . 69.71(16) ?
    C9 C10 Fe2 . . 69.37(16) ?
    C15 C10 Fe2 . . 124.13(18) ?
    O1 C11 C12 . . 123.7(2) ?
    O1 C11 C1 . . 114.4(2) ?
    C12 C11 C1 . . 121.9(2) ?
    C13 C12 C11 . . 123.0(2) ?
    C13 C12 H12 . . 118.5 ?
    C11 C12 H12 . . 118.5 ?
    O2 C13 C12 . . 124.9(3) ?
    O2 C13 C14 . . 115.3(3) ?
    C12 C13 C14 . . 119.7(3) ?
    C13 C14 H14A . . 109.5 ?
    C13 C14 H14B . . 109.5 ?
    H14A C14 H14B . . 109.5 ?
    C13 C14 H14C . . 109.5 ?
    H14A C14 H14C . . 109.5 ?
    H14B C14 H14C . . 109.5 ?
    O3 C15 C16 . . 124.0(3) ?
    O3 C15 C10 . . 115.0(2) ?
    C16 C15 C10 . . 121.0(3) ?
    C17 C16 C15 . . 123.1(3) ?
    C17 C16 H16 . . 118.4 ?
    C15 C16 H16 . . 118.4 ?
    O4 C17 C16 . . 125.1(3) ?
    O4 C17 C18 . . 114.5(3) ?
    C16 C17 C18 . . 120.4(3) ?
    C17 C18 H18A . . 109.5 ?
    C17 C18 H18B . . 109.5 ?
    H18A C18 H18B . . 109.5 ?
    C17 C18 H18C . . 109.5 ?
    H18A C18 H18C . . 109.5 ?
    H18B C18 H18C . . 109.5 ?
    O5 C19 H19A . . 109.5 ?
    O5 C19 H19B . . 109.5 ?
    H19A C19 H19B . . 109.5 ?
    O5 C19 H19C . . 109.5 ?
    H19A C19 H19C . . 109.5 ?
    H19B C19 H19C . . 109.5 ?
    O6 C20 H20A . . 109.5 ?
    O6 C20 H20B . . 109.5 ?
    H20A C20 H20B . . 109.5 ?
    O6 C20 H20C . . 109.5 ?
    H20A C20 H20C . . 109.5 ?
    H20B C20 H20C . . 109.5 ?
    O6 Fe1 O4 . 2_575 91.29(9) ?
    O6 Fe1 O5 . . 76.14(7) ?
    O4 Fe1 O5 2_575 . 162.62(7) ?
    O6 Fe1 O3 . 2_575 102.60(6) ?
    O4 Fe1 O3 2_575 2_575 85.61(8) ?
    O5 Fe1 O3 . 2_575 85.50(6) ?
    O6 Fe1 O1 . . 84.48(6) ?
    O4 Fe1 O1 2_575 . 88.83(9) ?
    O5 Fe1 O1 . . 101.62(6) ?
    O3 Fe1 O1 2_575 . 171.08(8) ?
    O6 Fe1 O2 . . 163.02(7) ?
    O4 Fe1 O2 2_575 . 101.51(8) ?
    O5 Fe1 O2 . . 93.34(9) ?
    O3 Fe1 O2 2_575 . 89.60(8) ?
    O1 Fe1 O2 . . 84.66(8) ?
    C5 Fe2 C9 . . 117.30(13) ?
    C5 Fe2 C4 . . 40.58(12) ?
    C9 Fe2 C4 . . 105.82(14) ?
    C5 Fe2 C10 . . 108.69(11) ?
    C9 Fe2 C10 . . 41.04(11) ?
    C4 Fe2 C10 . . 127.46(13) ?
    C5 Fe2 C7 . . 169.03(13) ?
    C9 Fe2 C7 . . 68.09(14) ?
    C4 Fe2 C7 . . 149.56(14) ?
    C10 Fe2 C7 . . 68.51(12) ?
    C5 Fe2 C6 . . 130.60(12) ?
    C9 Fe2 C6 . . 68.41(14) ?
    C4 Fe2 C6 . . 167.07(13) ?
    C10 Fe2 C6 . . 40.77(12) ?
    C7 Fe2 C6 . . 40.54(12) ?
    C5 Fe2 C8 . . 149.67(14) ?
    C9 Fe2 C8 . . 40.23(13) ?
    C4 Fe2 C8 . . 115.68(15) ?
    C10 Fe2 C8 . . 68.34(12) ?
    C7 Fe2 C8 . . 40.33(14) ?
    C6 Fe2 C8 . . 67.97(14) ?
    C5 Fe2 C3 . . 68.49(13) ?
    C9 Fe2 C3 . . 125.10(14) ?
    C4 Fe2 C3 . . 40.38(14) ?
    C10 Fe2 C3 . . 164.08(13) ?
    C7 Fe2 C3 . . 117.22(14) ?
    C6 Fe2 C3 . . 152.39(14) ?
    C8 Fe2 C3 . . 105.73(14) ?
    C5 Fe2 C2 . . 68.45(15) ?
    C9 Fe2 C2 . . 163.45(11) ?
    C4 Fe2 C2 . . 67.72(17) ?
    C10 Fe2 C2 . . 154.74(12) ?
    C7 Fe2 C2 . . 109.24(16) ?
    C6 Fe2 C2 . . 120.98(16) ?
    C8 Fe2 C2 . . 127.27(13) ?
    C3 Fe2 C2 . . 40.29(14) ?
    C5 Fe2 C1 . . 40.83(11) ?
    C9 Fe2 C1 . . 152.63(12) ?
    C4 Fe2 C1 . . 68.34(12) ?
    C10 Fe2 C1 . . 120.15(10) ?
    C7 Fe2 C1 . . 130.52(13) ?
    C6 Fe2 C1 . . 111.11(12) ?
    C8 Fe2 C1 . . 166.90(13) ?
    C3 Fe2 C1 . . 68.70(12) ?
    C2 Fe2 C1 . . 41.05(10) ?
    C11 O1 Fe1 . . 131.01(19) ?
    C13 O2 Fe1 . . 129.69(19) ?
    C15 O3 Fe1 . 2_575 128.48(19) ?
    C17 O4 Fe1 . 2_575 128.29(18) ?
    C19 O5 Fe1 . 2_575 128.41(7) ?
    C19 O5 Fe1 . . 128.41(7) ?
    Fe1 O5 Fe1 2_575 . 103.19(13) ?
    C19 O5 H20 . . 108.2 ?
    Fe1 O5 H20 2_575 . 40.6 ?
    Fe1 O5 H20 . . 111.8 ?
    C20 O6 Fe1 . . 127.74(6) ?
    C20 O6 Fe1 . 2_575 127.74(6) ?
    Fe1 O6 Fe1 . 2_575 104.52(13) ?
    C20 O6 H21 . . 108.2 ?
    Fe1 O6 H21 . . 102.9 ?
    Fe1 O6 H21 2_575 . 52.7 ?
loop_
    _geom_hbond_atom_site_label_D
    _geom_hbond_atom_site_label_H
    _geom_hbond_atom_site_label_A
    _geom_hbond_site_symmetry_A
    _geom_hbond_distance_DH
    _geom_hbond_distance_HA
    _geom_hbond_distance_DA
    _geom_hbond_angle_DHA
    _geom_hbond_publ_flag
    C20 H20A O4 2_575 0.96 2.49 3.028(3) 115.6 n
    C20 H20C O4 . 0.96 2.57 3.028(3) 109.8 n
    C19 H19B O2 . 0.96 2.53 3.121(3) 120.0 n
    C3 H3 O4 4_545 0.98 2.57 3.107(4) 114.2 n
    O6 H21 O4 . 0.82 2.44 2.8377(19) 111.3 n
    O6 H21 O3 . 0.82 2.33 3.103(3) 157.6 n
    O5 H20 O1 2_575 0.82 2.33 3.101(3) 156.7 n
    O5 H20 O2 2_575 0.82 2.32 2.914(2) 129.3 n
data_global
_journal_date_recd_electronic     2009-03-31
_journal_date_accepted     2009-04-30
_journal_name_full     'Acta Crystallographica, Section E'
_journal_year     2009
_journal_volume     65
_journal_issue      6
_journal_page_first     m624
_journal_page_last     m624
_journal_paper_category     QM
_journal_coeditor_code     CV2543
_publ_contact_author_name     'Guang-Ming, Li'
_publ_contact_author_address
;
School of Chemistry and Materials Science
Heilongjiang University
Harbin 150080
People's Republic of China
;
_publ_contact_author_email     gmli@hlju.edu.cn
_publ_contact_author_fax     '86 451 8660 8042'
_publ_contact_author_phone     '86 451 8660 8428'
_publ_section_title
;
Bis[\m-1,1'-(Ferrocene-1,1'-diyl)bis(butane-1,3-dionato)]di-\m-methanol-\
diiron(II)
;
loop_
    _publ_author_name
    _publ_author_address
    'Xiao, Yan-Feng'
;
Key Laboratory of Functional Inorganic Material Chemistry
(Heilongjiang University),
Ministry of Education,
School of Chemistry and Materials Science,
Heilongjiang University, 74 Xuefu Road,
Nangang District, Harbin 150080
People's Republic of China
;
    'Yan, Peng-Fei'
;
Key Laboratory of Functional Inorganic Material Chemistry
(Heilongjiang University),
Ministry of Education,
School of Chemistry and Materials Science,
Heilongjiang University, 74 Xuefu Road,
Nangang District, Harbin 150080
People's Republic of China
;
    'Li, Hong-Feng'
;
Key Laboratory of Functional Inorganic Material Chemistry
(Heilongjiang University),
Ministry of Education,
School of Chemistry and Materials Science,
Heilongjiang University, 74 Xuefu Road,
Nangang District, Harbin 150080
People's Republic of China
;
    'Li, Guang-Ming'
;
Key Laboratory of Functional Inorganic Material Chemistry
(Heilongjiang University),
Ministry of Education,
School of Chemistry and Materials Science,
Heilongjiang University, 74 Xuefu Road,
Nangang District, Harbin 150080
People's Republic of China
;
