# Supplementary material for: Bis[μ-1,1′-(ferrocene-1,1′-di­yl)bis(butane-1,3-dionato)]di-μ-methanol-diiron(II)
Source: Acta Crystallogr Sect E Struct Rep Online. 2009 May 7;65(Pt 6):m624. doi: 10.1107/S1600536809016353 (PMC2969521; doi:10.1107/S1600536809016353)
Supplement: Supplementary file 2 [file e-65-0m624-Isup2.hkl]

# 
# h,k,l, Fc-squared, Fo-squared, sigma(Fo-squared) and status flag 
# 
data_I
_shelx_title ' 11 in Aba2' 
_shelx_refln_list_code          4 
_shelx_F_calc_maximum      650.99 
_exptl_crystal_F_000      1808.00 
_reflns_d_resolution_high  0.7702 
 
loop_ 
 _symmetry_equiv_pos_as_xyz 
 'x, y, z' 
 '-x, -y, z' 
 'x+1/2, -y+1/2, z' 
 '-x+1/2, y+1/2, z' 
 'x, y+1/2, z+1/2' 
 '-x, -y+1/2, z+1/2' 
 'x+1/2, -y+1, z+1/2' 
 '-x+1/2, y+1, z+1/2' 
 
_cell_length_a    14.5995 
_cell_length_b    19.2903 
_cell_length_c    12.9550 
_cell_angle_alpha  90.000 
_cell_angle_beta   90.000 
_cell_angle_gamma  90.000 
 
_shelx_F_squared_multiplier     1.000 
 
loop_ 
 _refln_index_h 
 _refln_index_k 
 _refln_index_l 
 _refln_F_squared_calc 
 _refln_F_squared_meas 
 _refln_F_squared_sigma 
 _refln_observed_status 
   0   0 -16     2733.45     2755.00    211.09 o 
   2   0 -16      244.87      238.47     88.21 o 
   4   0 -16       32.32      145.85     85.82 o 
   0   2 -16       11.32      -24.34     51.94 o 
   1   2 -16      514.42      434.70     62.31 o 
   2   2 -16      288.52      168.01     69.25 o 
   3   2 -16     1464.13     1574.41    150.57 o 
   4   2 -16       24.95      283.56    176.82 o 
   5   2 -16     1542.60     1683.57    113.62 o 
   1   4 -16       93.71      186.65    125.78 o 
   2   4 -16      263.40      365.11     87.33 o 
   3   4 -16      627.91      875.74    144.87 o 
   4   4 -16       13.92       13.52    205.58 o 
   5   4 -16      906.97      886.02    190.73 o 
   1   6 -16      827.02     1335.10    215.08 o 
   2   6 -16     1016.26     1070.47    277.31 o 
   3   6 -16      146.90      206.27     96.07 o 
   1   1 -15      345.79      420.72     60.72 o 
   2   1 -15     1668.53     1551.04     91.92 o 
   3   1 -15     1805.22     1896.53    118.35 o 
   4   1 -15      202.81      173.92     66.76 o 
   5   1 -15      546.75      578.60     54.24 o 
   6   1 -15     1199.71     1232.66     69.91 o 
   7   1 -15      339.60      332.26     80.41 o 
   8   1 -15       74.04      127.78     61.38 o 
   1   3 -15      842.31      854.72    113.87 o 
   2   3 -15      957.01      922.77    156.92 o 
   3   3 -15      837.74      944.01     86.72 o 
   4   3 -15      842.99      824.04    123.57 o 
   5   3 -15      607.16      543.84     64.65 o 
   6   3 -15     1282.93     1419.17    107.00 o 
   7   3 -15      428.92      298.26     61.27 o 
   8   3 -15      189.45       40.12     74.98 o 
   1   5 -15      397.90      386.11    109.82 o 
   2   5 -15      304.55      323.64    120.22 o 
   3   5 -15      537.70      622.48    131.42 o 
   4   5 -15     2997.58     3032.57    193.72 o 
   5   5 -15       15.90      133.70     82.76 o 
   6   5 -15      110.29       60.61     57.83 o 
   7   5 -15      212.69      403.03    100.10 o 
   1   7 -15     2084.74     2118.11    221.29 o 
   2   7 -15      247.02      301.64     92.83 o 
   3   7 -15      117.38      223.54    115.04 o 
   4   7 -15      127.41      146.83    174.82 o 
   5   7 -15      326.53      375.81     98.14 o 
   6   7 -15      160.06      116.20     95.15 o 
   1   9 -15     1267.14     1391.48    151.57 o 
   2   9 -15       97.38      145.41    195.44 o 
   3   9 -15        9.65       25.70    140.66 o 
   4   9 -15     1703.72     1971.02    252.35 o 
   5   9 -15       66.10       46.92     70.14 o 
   1  11 -15      196.04      299.14    110.42 o 
   0   0 -14     2382.10     2270.54    174.55 o 
   2   0 -14      225.36      195.68     59.72 o 
   4   0 -14       59.77      109.20     64.02 o 
   6   0 -14      675.16      724.65     99.96 o 
   8   0 -14     1808.50     1672.47    120.67 o 
  10   0 -14      171.56      202.56     94.93 o 
   0   2 -14      171.17      191.06     57.44 o 
   1   2 -14     1140.51     1163.29     86.45 o 
   2   2 -14     1543.29     1672.37     67.82 o 
   3   2 -14     1801.44     1854.36    132.92 o 
   4   2 -14        9.82       30.86     38.18 o 
   5   2 -14     3223.20     3279.05    106.73 o 
   6   2 -14      716.33      686.02     47.97 o 
   7   2 -14       80.67       76.47     35.59 o 
   8   2 -14      613.84      513.37     55.66 o 
   9   2 -14      479.66      583.65     54.31 o 
  10   2 -14      638.34      697.74    123.60 o 
   0   4 -14     1764.52     1909.79    104.21 o 
   1   4 -14      538.41      659.89     66.97 o 
   2   4 -14      522.03      441.29     47.85 o 
   3   4 -14     1285.46     1275.32     51.05 o 
   4   4 -14       34.12       17.02     33.55 o 
   5   4 -14     1190.70     1364.51     65.76 o 
   6   4 -14     1461.17     1457.65     69.17 o 
   7   4 -14     1505.30     1490.62    103.65 o 
   8   4 -14     1422.30     1481.97     73.39 o 
   9   4 -14       35.19       54.52     43.38 o 
  10   4 -14      300.41      330.88     73.12 o 
   0   6 -14      886.10      785.95    146.77 o 
   1   6 -14     1488.75     1564.57    149.77 o 
   2   6 -14      897.42     1054.71    114.46 o 
   3   6 -14      141.49      217.92     59.80 o 
   4   6 -14      116.23       71.33     37.76 o 
   5   6 -14      226.63      295.80    173.63 o 
   6   6 -14      556.23      673.85    125.56 o 
   7   6 -14      832.68      828.15    178.79 o 
   8   6 -14      308.70      249.90     64.53 o 
   9   6 -14      621.39      732.77    133.80 o 
   0   8 -14      381.20      278.33    127.82 o 
   1   8 -14      619.65      703.83    215.68 o 
   2   8 -14     4116.67     4088.56    479.82 o 
   3   8 -14       97.31      181.25     78.10 o 
   4   8 -14      123.10       85.22     63.86 o 
   5   8 -14      166.44       98.34    123.97 o 
   6   8 -14      813.09     1127.38    157.64 o 
   7   8 -14      592.19      620.08    153.85 o 
   8   8 -14       19.56       12.35     73.54 o 
   0  10 -14      657.15     1670.76    602.61 o 
   1  10 -14     2386.75     2502.57    277.02 o 
   2  10 -14       17.41       10.61    107.52 o 
   3  10 -14      204.70      311.69     83.75 o 
   4  10 -14       94.58      140.50    102.37 o 
   5  10 -14      473.78      474.00    123.29 o 
   6  10 -14      102.53       25.15     91.91 o 
   7  10 -14     1779.04     1820.76    173.48 o 
   0  12 -14      261.82       63.57    147.43 o 
   1  12 -14      230.22      159.39    131.50 o 
   2  12 -14      880.71     1593.93    283.39 o 
   3  12 -14      692.89      804.02    161.11 o 
   4  12 -14       71.25      126.46    147.54 o 
   5  12 -14      241.41      214.16    105.26 o 
   1   1 -13      622.38      610.04     48.30 o 
   2   1 -13     1676.29     1618.38     76.10 o 
   3   1 -13     3092.99     3163.73     96.19 o 
   4   1 -13      371.19      362.13     52.42 o 
   5   1 -13     1043.43     1199.37     81.19 o 
   6   1 -13     3471.42     3262.04    103.72 o 
   7   1 -13      305.91      282.80     41.00 o 
   8   1 -13      360.65      330.20     37.14 o 
   9   1 -13      203.34      183.03     40.16 o 
  10   1 -13      393.72      307.44     55.97 o 
  11   1 -13     1529.04     1488.62    123.38 o 
   1   3 -13     1225.25     1305.51     61.32 o 
   2   3 -13      926.72     1038.84     68.70 o 
   3   3 -13     1722.16     1894.68     95.16 o 
   4   3 -13     1040.12     1114.18     52.27 o 
   5   3 -13      768.58      876.69     69.29 o 
   6   3 -13     2479.00     2540.60     75.73 o 
   7   3 -13     2078.97     2097.89     74.98 o 
   8   3 -13      509.76      574.21     43.58 o 
   9   3 -13      532.23      540.48     53.92 o 
  10   3 -13      406.34      457.47     53.19 o 
  11   3 -13       56.84       53.74     34.82 o 
   1   5 -13      459.92      570.60     58.54 o 
   2   5 -13      508.97      441.33     72.51 o 
   3   5 -13      596.97      628.51     38.12 o 
   4   5 -13     7706.92     7500.80    137.99 o 
   5   5 -13      209.92      193.40     30.10 o 
   6   5 -13      295.78      325.05     34.31 o 
   7   5 -13      561.12      766.08     72.90 o 
   8   5 -13       62.84       30.62     34.12 o 
   9   5 -13      386.70      409.57     47.37 o 
  10   5 -13      373.36      363.62     43.30 o 
  11   5 -13      438.25      340.45     58.24 o 
   1   7 -13     6049.48     5976.07    263.66 o 
   2   7 -13      103.62      115.68     49.71 o 
   3   7 -13      528.97      590.46     61.26 o 
   4   7 -13      845.72      815.12     82.19 o 
   5   7 -13     1715.36     1978.34    103.00 o 
   6   7 -13      152.02      116.06     43.83 o 
   7   7 -13     2382.42     2482.70    145.71 o 
   8   7 -13      115.54       88.62     54.86 o 
   9   7 -13     1800.31     1764.87    101.65 o 
  10   7 -13      432.72      446.90     66.86 o 
   1   9 -13     1783.37     1923.19    203.62 o 
   2   9 -13       87.23      150.33     73.84 o 
   3   9 -13       44.08      131.39     84.15 o 
   4   9 -13     2891.93     3110.04    241.56 o 
   5   9 -13       44.36       50.21     87.31 o 
   6   9 -13      188.61      165.65     85.36 o 
   7   9 -13      224.36      186.30     98.39 o 
   8   9 -13       94.66      106.26     82.40 o 
   9   9 -13      364.45      260.33     78.09 o 
   1  11 -13     1126.51     1450.64    184.65 o 
   2  11 -13      508.66      606.28    110.47 o 
   3  11 -13      626.98      646.72    275.11 o 
   4  11 -13      981.45     1414.06    158.04 o 
   5  11 -13      950.87      903.98    106.83 o 
   6  11 -13      515.76      552.00    112.60 o 
   7  11 -13      331.70      352.94     85.64 o 
   8  11 -13      105.21       81.77     92.42 o 
   1  13 -13     1200.48     1286.22    178.40 o 
   2  13 -13      886.83      838.98    154.30 o 
   3  13 -13       15.25       -6.65    128.06 o 
   4  13 -13      357.43      354.88     89.91 o 
   5  13 -13      173.15      219.84    103.10 o 
   6  13 -13      482.84      496.27    106.65 o 
   1  15 -13       55.29       18.16     75.99 o 
   2  15 -13       51.18      -26.67     81.39 o 
   3  15 -13      882.55      715.58    369.29 o 
   0   0 -12     5761.92     5251.71    232.93 o 
   2   0 -12      455.97      462.46     76.40 o 
   4   0 -12      994.20     1014.27     69.42 o 
   6   0 -12      560.56      569.02     51.51 o 
   8   0 -12     5344.52     5331.35    220.43 o 
  10   0 -12       96.50       48.22     44.93 o 
  12   0 -12      285.88      277.02     74.94 o 
   0   2 -12       75.33       94.46     65.60 o 
   1   2 -12      355.00      393.77     42.02 o 
   2   2 -12     1785.50     1829.07     86.84 o 
   3   2 -12     2730.47     2735.69     87.19 o 
   4   2 -12      105.92      113.95     35.35 o 
   5   2 -12     5866.87     5965.86    111.60 o 
   6   2 -12      944.04      978.92     54.65 o 
   7   2 -12      210.60      214.21     37.69 o 
   8   2 -12      669.58      701.25     61.20 o 
   9   2 -12     1312.95     1288.92     56.46 o 
  10   2 -12      467.45      423.04     53.41 o 
  11   2 -12      372.59      320.99     37.37 o 
  12   2 -12      277.16      277.51     48.11 o 
  13   2 -12     2047.59     2131.07    119.56 o 
   0   4 -12     1789.32     2023.58     90.05 o 
   1   4 -12      526.12      712.41     90.97 o 
   2   4 -12     2520.54     2357.75    123.34 o 
   3   4 -12     3680.25     3657.98     95.91 o 
   4   4 -12       76.34       66.58     23.73 o 
   5   4 -12     1691.58     1684.99     59.01 o 
   6   4 -12     3019.41     2820.33     67.70 o 
   7   4 -12     1442.36     1458.48    101.46 o 
   8   4 -12     2821.22     2897.33    121.35 o 
   9   4 -12      132.94      115.18     35.84 o 
  10   4 -12      481.61      487.84     42.54 o 
  11   4 -12       64.77       41.11     39.48 o 
  12   4 -12       63.53       88.36     42.65 o 
   0   6 -12     1404.19     1325.35    102.48 o 
   1   6 -12     2134.67     2239.48    108.66 o 
   2   6 -12     1512.79     1602.93     71.44 o 
   3   6 -12      330.07      292.42     41.80 o 
   4   6 -12      868.28      828.97     37.34 o 
   5   6 -12      102.35      100.77     29.44 o 
   6   6 -12      729.92      808.85     45.27 o 
   7   6 -12     3298.95     3239.26     97.12 o 
   8   6 -12     1034.32     1145.69     64.23 o 
   9   6 -12      958.26     1036.64     52.66 o 
  10   6 -12     2196.34     2175.97     89.07 o 
  11   6 -12      190.80      128.22     43.80 o 
  12   6 -12      188.18      239.01     55.96 o 
   0   8 -12      866.21     1145.88    260.40 o 
   1   8 -12     1253.67     1758.62    156.36 o 
   2   8 -12     7995.90     7185.73    254.09 o 
   3   8 -12      499.46      458.84     53.10 o 
   4   8 -12      124.36      123.11     31.49 o 
   5   8 -12       63.39       83.24     35.78 o 
   6   8 -12     2797.09     2844.36    108.54 o 
   7   8 -12     1636.60     1981.14    100.48 o 
   8   8 -12      413.83      356.98     54.97 o 
   9   8 -12      386.51      449.36     61.36 o 
  10   8 -12     2728.44     2725.74    126.73 o 
  11   8 -12       29.58       16.99     54.63 o 
   0  10 -12      873.76      878.34    183.29 o 
   1  10 -12     4006.74     3943.02    214.89 o 
   2  10 -12       93.87      166.79     94.00 o 
   3  10 -12      205.64      209.26     92.63 o 
   4  10 -12      132.02       96.02     61.58 o 
   5  10 -12      340.00      301.34     96.59 o 
   6  10 -12       40.38       80.09     66.37 o 
   7  10 -12     3342.16     3391.41    173.00 o 
   8  10 -12      595.06      621.75     69.30 o 
   9  10 -12      706.28      740.02    112.13 o 
  10  10 -12       76.56       71.22     50.83 o 
   0  12 -12      553.47      607.37    129.53 o 
   1  12 -12      269.38      221.66    133.25 o 
   2  12 -12     1775.11     1921.05    185.07 o 
   3  12 -12     1287.67     1386.41    134.00 o 
   4  12 -12       73.08      107.10    110.69 o 
   5  12 -12     1283.28     1344.60    126.05 o 
   6  12 -12      772.66      836.58    107.34 o 
   7  12 -12        9.58       -3.88     71.20 o 
   8  12 -12       51.90       68.20     68.03 o 
   9  12 -12      507.38      554.23    104.68 o 
   0  14 -12     5300.59     5394.90    425.09 o 
   1  14 -12      363.74      495.98    108.04 o 
   2  14 -12      557.77      542.85    129.55 o 
   3  14 -12      127.68      182.64    157.57 o 
   4  14 -12       20.91       96.63     75.74 o 
   5  14 -12       76.52       57.24     69.41 o 
   6  14 -12      204.61      245.92     91.95 o 
   7  14 -12      122.21      116.62     77.73 o 
   0  16 -12     1227.21     1394.72    267.85 o 
   1  16 -12       94.30       87.10     86.14 o 
   2  16 -12       47.22      -46.88    100.89 o 
   3  16 -12      381.12      633.59    146.79 o 
   4  16 -12       82.80       63.03     87.34 o 
   5  16 -12     1134.66     1135.94    212.13 o 
   1   1 -11     3331.13     3481.00    100.41 o 
   2   1 -11     1636.89     1727.91     87.49 o 
   3   1 -11     7979.07     7885.26    149.35 o 
   4   1 -11      997.22     1111.42     63.32 o 
   5   1 -11     1459.33     1617.93     61.74 o 
   6   1 -11     4358.24     4380.68     88.81 o 
   7   1 -11      236.63      244.06     34.54 o 
   8   1 -11      100.59      110.98     29.75 o 
   9   1 -11      337.28      319.48     37.75 o 
  10   1 -11      556.26      622.31     57.60 o 
  11   1 -11     2417.53     2463.32     79.64 o 
  12   1 -11      240.19      272.21     37.31 o 
  13   1 -11      123.19      157.00     51.99 o 
  14   1 -11      601.83      827.92     96.42 o 
   1   3 -11     2438.96     2378.51     65.88 o 
   2   3 -11     3846.98     3715.08     81.26 o 
   3   3 -11      152.28      133.43     37.24 o 
   4   3 -11     1469.02     1463.25     66.26 o 
   5   3 -11     3610.24     3759.42     94.98 o 
   6   3 -11     7148.14     7032.02    118.18 o 
   7   3 -11      563.58      575.91     41.43 o 
   8   3 -11      880.12      877.07     45.89 o 
   9   3 -11      141.96      134.08     30.77 o 
  10   3 -11     1055.43     1192.32     59.77 o 
  11   3 -11      455.55      457.47     42.89 o 
  12   3 -11      229.46      198.13     52.58 o 
  13   3 -11      191.44      243.79     43.78 o 
  14   3 -11     1300.11     1404.25     99.21 o 
   1   5 -11      228.71      268.72     27.41 o 
   2   5 -11      589.65      834.93     53.80 o 
   3   5 -11      730.09      765.62     43.86 o 
   4   5 -11    11558.58    11454.69    182.31 o 
   5   5 -11     2399.75     2180.52     69.22 o 
   6   5 -11       93.59       76.15     25.06 o 
   7   5 -11      597.01      669.54     51.27 o 
   8   5 -11      262.14      235.97     28.18 o 
   9   5 -11      426.21      448.40     37.18 o 
  10   5 -11      659.52      728.60     42.75 o 
  11   5 -11     1954.81     2040.16     84.92 o 
  12   5 -11     1953.35     2023.51     77.95 o 
  13   5 -11       12.51       50.40     40.75 o 
   1   7 -11     5297.07     4857.28    265.82 o 
   2   7 -11      387.70      369.92     25.22 o 
   3   7 -11     1081.96     1057.65     34.89 o 
   4   7 -11     1977.55     1795.13     72.61 o 
   5   7 -11     1181.05     1158.72     63.63 o 
   6   7 -11      396.13      463.58     43.15 o 
   7   7 -11     4483.36     4544.94     97.97 o 
   8   7 -11       75.84       53.54     26.08 o 
   9   7 -11     6041.68     6000.13    115.63 o 
  10   7 -11      283.33      417.66     69.08 o 
  11   7 -11      291.04      223.92     49.04 o 
  12   7 -11      256.87      343.75     46.16 o 
  13   7 -11     1450.45     1453.10     88.77 o 
   1   9 -11     1264.02     1346.93    106.89 o 
   2   9 -11      306.86      424.07     85.61 o 
   3   9 -11       43.11       15.22     24.04 o 
   4   9 -11     5961.19     6197.91    151.44 o 
   5   9 -11     1629.56     1545.68     61.78 o 
   6   9 -11       43.81       14.53     11.96 o 
   7   9 -11     1040.12     1090.60     35.84 o 
   8   9 -11      552.08      640.57     47.57 o 
   9   9 -11     1769.56     1925.54    116.67 o 
  10   9 -11      199.84      233.05     50.95 o 
  11   9 -11      339.51      365.51     63.16 o 
  12   9 -11     1484.79     1684.97    128.36 o 
   1  11 -11     2361.74     2472.27    167.78 o 
   2  11 -11     1302.77     1237.22    168.40 o 
   3  11 -11      984.78     1099.12    124.29 o 
   4  11 -11     2491.50     2717.72    178.75 o 
   5  11 -11     1807.91     1947.05    165.80 o 
   6  11 -11     1463.33     1430.77    213.43 o 
   7  11 -11      438.77      463.11    108.70 o 
   8  11 -11      184.38      190.69     50.13 o 
   9  11 -11      414.23      492.56     61.78 o 
  10  11 -11       40.98        6.39     41.36 o 
  11  11 -11      540.36      513.23     66.39 o 
   1  13 -11     2682.43     3055.87    199.43 o 
   2  13 -11     3193.93     2938.28    257.81 o 
   3  13 -11     1003.58     1061.31    119.86 o 
   4  13 -11      973.75     1090.27    128.80 o 
   5  13 -11       42.05       20.41     68.30 o 
   6  13 -11     1947.61     2210.94    196.65 o 
   7  13 -11       59.15       79.40     72.30 o 
   8  13 -11      222.10      260.41     81.12 o 
   9  13 -11      863.99     1052.38    134.57 o 
  10  13 -11      585.16      769.64    103.39 o 
   1  15 -11      829.80      779.64    140.60 o 
   2  15 -11      232.32      322.41    138.85 o 
   3  15 -11     2339.16     2629.97    152.74 o 
   4  15 -11       76.46      111.56     85.50 o 
   5  15 -11      184.37      198.48     85.64 o 
   6  15 -11      301.34      289.03     83.92 o 
   7  15 -11      245.31      287.13     84.43 o 
   8  15 -11       10.94       85.23     82.23 o 
   1  17 -11      343.37      504.78    131.98 o 
   2  17 -11     2067.17     2083.84    172.04 o 
   3  17 -11      125.09       81.29     99.41 o 
   4  17 -11      236.74      210.82    108.11 o 
   5  17 -11      248.77       43.28     63.43 o 
   6  17 -11     1619.21     1726.30    145.53 o 
   0   0 -10    26956.64    26978.40    958.89 o 
   2   0 -10     1850.89     1959.38    102.71 o 
   4   0 -10     1140.69     1283.85     74.94 o 
   6   0 -10      376.32      385.95     40.37 o 
   8   0 -10     4917.73     5068.63    130.11 o 
  10   0 -10      119.66      149.60     46.64 o 
  12   0 -10       20.96       39.36     35.14 o 
  14   0 -10      438.30      324.88     84.58 o 
   0   2 -10     6031.07     6161.68    164.04 o 
   1   2 -10     3276.18     3135.73    122.11 o 
   2   2 -10     6346.19     6318.73    137.02 o 
   3   2 -10     9901.86     9678.99    167.46 o 
   4   2 -10     2330.65     2425.74     66.07 o 
   5   2 -10     7686.20     7887.46    125.18 o 
   6   2 -10     1544.96     1611.46     47.46 o 
   7   2 -10     2103.99     2069.49     58.38 o 
   8   2 -10     1631.06     1658.35     47.50 o 
   9   2 -10     3769.16     3880.70     82.43 o 
  10   2 -10      661.04      849.00     73.83 o 
  11   2 -10     2217.26     2327.42     73.28 o 
  12   2 -10      306.14      217.87     29.78 o 
  13   2 -10     2904.12     3029.41    102.80 o 
  14   2 -10       40.64       30.99     45.02 o 
  15   2 -10       30.08       54.92     56.08 o 
   0   4 -10     3543.81     3524.82    112.51 o 
   1   4 -10     1867.17     1935.18    122.52 o 
   2   4 -10     2679.64     2731.49     91.05 o 
   3   4 -10     6971.29     7032.53    120.38 o 
   4   4 -10     2191.42     2323.73     56.67 o 
   5   4 -10     7722.59     7350.99    128.82 o 
   6   4 -10     2138.72     2277.99     57.04 o 
   7   4 -10      989.59     1018.26     47.91 o 
   8   4 -10     5410.51     5350.67     90.62 o 
   9   4 -10      383.41      323.12     32.89 o 
  10   4 -10       87.05      108.70     24.95 o 
  11   4 -10      603.51      590.95     42.98 o 
  12   4 -10       64.48       97.78     38.63 o 
  13   4 -10      904.70      987.96     63.01 o 
  14   4 -10     1130.43     1252.33    101.39 o 
   0   6 -10      946.23      876.68     75.56 o 
   1   6 -10     3602.55     3374.16     59.81 o 
   2   6 -10     1987.27     2014.35     52.45 o 
   3   6 -10     2513.68     2401.44     44.04 o 
   4   6 -10      521.86      534.66     42.24 o 
   5   6 -10     1053.41     1077.13     52.49 o 
   6   6 -10     1307.76     1339.67     52.94 o 
   7   6 -10     3089.24     2990.81     85.56 o 
   8   6 -10     1240.78     1331.66     43.24 o 
   9   6 -10     1178.94     1302.28     54.90 o 
  10   6 -10     3116.44     3099.59     79.71 o 
  11   6 -10      273.97      250.83     56.59 o 
  12   6 -10      756.28      717.92     67.78 o 
  13   6 -10       10.20      -34.33     40.98 o 
  14   6 -10       13.32       21.06     44.44 o 
   0   8 -10      197.27      270.09     77.94 o 
   1   8 -10     1515.14     1657.42    109.52 o 
   2   8 -10     4586.15     4529.11    107.03 o 
   3   8 -10      350.40      280.32     40.91 o 
   4   8 -10      107.13       81.46     37.77 o 
   5   8 -10      179.74      160.54     31.13 o 
   6   8 -10     7551.97     7225.66    103.31 o 
   7   8 -10     1242.30     1302.16    129.99 o 
   8   8 -10      783.59      819.98     51.61 o 
   9   8 -10      172.49      111.73     28.62 o 
  10   8 -10     5439.56     5505.67    143.83 o 
  11   8 -10       40.13       58.40     38.55 o 
  12   8 -10     1206.29     1366.04     66.73 o 
  13   8 -10       52.07       40.32     49.31 o 
   0  10 -10     2794.62     2717.44    172.18 o 
   1  10 -10     4595.33     4697.52    180.82 o 
   2  10 -10      966.82      883.54     93.88 o 
   3  10 -10      319.50      348.39     61.63 o 
   4  10 -10       70.33       61.99     51.14 o 
   5  10 -10     1229.62     1303.54     59.06 o 
   6  10 -10       11.53      -37.15     37.15 o 
   7  10 -10     7019.53     6758.58    135.51 o 
   8  10 -10     2553.09     2460.23     51.63 o 
   9  10 -10      903.39      927.77     44.67 o 
  10  10 -10       20.58       53.84     40.58 o 
  11  10 -10      162.85      134.52     52.59 o 
  12  10 -10      219.78      187.09     58.69 o 
  13  10 -10       90.83       88.35     73.99 o 
   0  12 -10      417.19      455.83    139.32 o 
   1  12 -10      551.88      599.25     91.83 o 
   2  12 -10     3872.57     4045.34    174.23 o 
   3  12 -10     4119.69     4370.41    166.02 o 
   4  12 -10      837.74     1004.61    112.50 o 
   5  12 -10     2757.32     2671.72    129.26 o 
   6  12 -10      736.12      849.52     95.05 o 
   7  12 -10      407.35      405.83     73.56 o 
   8  12 -10      334.06      517.48     84.18 o 
   9  12 -10      508.66      600.23     87.18 o 
  10  12 -10      819.73     1086.76    114.22 o 
  11  12 -10      552.17      480.26     76.30 o 
  12  12 -10      134.35      181.97     75.06 o 
   0  14 -10    11697.88    11569.03    646.64 o 
   1  14 -10      381.93      381.59    128.50 o 
   2  14 -10      690.30      873.62    106.62 o 
   3  14 -10       85.72      105.83    100.82 o 
   4  14 -10      610.48      632.85    108.64 o 
   5  14 -10      341.69      295.53     74.28 o 
   6  14 -10      584.80      705.26    121.05 o 
   7  14 -10      381.79      415.80     92.87 o 
   8  14 -10     3858.52     4022.46    218.37 o 
   9  14 -10      512.69      488.70     87.87 o 
  10  14 -10       62.49       35.64     62.02 o 
   0  16 -10     3681.23     3444.48    335.65 o 
   1  16 -10      655.74      778.20    133.90 o 
   2  16 -10      200.40      206.12     99.45 o 
   3  16 -10     1156.56     1119.74    230.77 o 
   4  16 -10      196.43      235.11     78.61 o 
   5  16 -10     1952.47     2199.17    169.29 o 
   6  16 -10      424.67      317.89     58.80 o 
   7  16 -10      119.00      144.12     71.28 o 
   8  16 -10     1113.64     1242.33    146.78 o 
   9  16 -10      618.70      560.25    125.34 o 
   0  18 -10      194.32      315.14    162.30 o 
   1  18 -10       28.27      -47.48     88.37 o 
   2  18 -10      189.83      179.66    101.16 o 
   3  18 -10     1208.92      710.23    361.19 o 
   4  18 -10       82.86       68.85     59.90 o 
   5  18 -10     1017.04     1041.05    139.16 o 
   6  18 -10       34.75      144.33     88.91 o 
   0  20 -10      527.88      602.98    202.22 o 
   1  20 -10     1027.07     1276.08    153.28 o 
   1   1  -9     6421.89     6966.13    138.61 o 
   2   1  -9     5062.87     4800.63    101.43 o 
   3   1  -9    18794.99    18956.09    337.48 o 
   4   1  -9     1013.32      990.07     49.75 o 
   5   1  -9     6860.35     6995.69    120.22 o 
   6   1  -9     3464.42     3604.30     72.10 o 
   7   1  -9      541.06      602.75     40.20 o 
   8   1  -9      660.89      754.44     34.65 o 
   9   1  -9      921.29      952.35     43.01 o 
  10   1  -9      760.22      869.49     43.84 o 
  11   1  -9     6095.99     6257.09    124.63 o 
  12   1  -9      477.11      579.66     49.09 o 
  13   1  -9      587.29      576.43     59.64 o 
  14   1  -9     1503.67     1501.98     92.12 o 
  15   1  -9      106.67      133.73     59.72 o 
   1   3  -9     1217.58     1326.16     62.37 o 
   2   3  -9    14406.86    14448.06    224.34 o 
   3   3  -9      141.90      139.86     31.73 o 
   4   3  -9     2945.69     2927.33     69.48 o 
   5   3  -9     7586.75     7674.04    126.71 o 
   6   3  -9     5296.61     5424.75     92.14 o 
   7   3  -9       74.65       65.77     23.27 o 
   8   3  -9     1125.39     1169.22     50.05 o 
   9   3  -9      544.56      603.81     31.87 o 
  10   3  -9     1506.63     1490.72     45.34 o 
  11   3  -9      869.61      891.73     45.82 o 
  12   3  -9      275.62      234.89     39.69 o 
  13   3  -9      972.97     1223.07     90.60 o 
  14   3  -9     2684.49     2538.28    106.42 o 
  15   3  -9      149.22      112.22     63.86 o 
   1   5  -9     1610.81     1535.76     52.14 o 
   2   5  -9     1352.29     1232.79     73.17 o 
   3   5  -9     3636.00     3662.03     60.44 o 
   4   5  -9    12411.20    12173.36    172.92 o 
   5   5  -9     3129.39     3058.49    104.22 o 
   6   5  -9      859.58      914.61     40.25 o 
   7   5  -9      221.21      241.49     28.13 o 
   8   5  -9       60.07       55.65     20.75 o 
   9   5  -9      736.59      749.96     36.89 o 
  10   5  -9     2252.98     2143.32     54.02 o 
  11   5  -9     3018.09     2793.10     82.49 o 
  12   5  -9     2522.27     2548.98     79.71 o 
  13   5  -9       53.04       68.64     83.08 o 
  14   5  -9      123.71       91.14     63.92 o 
  15   5  -9        6.99        8.04     57.66 o 
   1   7  -9     7062.98     6996.08    147.24 o 
   2   7  -9     1651.84     1693.92     97.70 o 
   3   7  -9     1304.78     1147.14     78.03 o 
   4   7  -9     1969.13     1861.28     43.68 o 
   5   7  -9     1338.60     1502.69     36.10 o 
   6   7  -9      467.56      413.12     32.55 o 
   7   7  -9     3445.22     3597.20     96.86 o 
   8   7  -9       60.97       85.06     21.89 o 
   9   7  -9     9810.74     9400.80    141.57 o 
  10   7  -9       93.76       57.51     15.24 o 
  11   7  -9      573.27      675.89     45.77 o 
  12   7  -9      386.82      436.22     58.32 o 
  13   7  -9     2076.54     1981.07    104.27 o 
  14   7  -9       13.15      -38.71     50.44 o 
  15   7  -9      188.31      163.18     72.22 o 
   1   9  -9     1917.76     2136.39     96.90 o 
   2   9  -9     1167.92     1453.93     89.36 o 
   3   9  -9       67.06       67.12     18.05 o 
   4   9  -9     5404.03     5508.76    105.93 o 
   5   9  -9      629.38      448.45     52.22 o 
   6   9  -9       79.51       78.74     14.17 o 
   7   9  -9     2240.27     2230.09     59.04 o 
   8   9  -9      572.58      551.18     35.86 o 
   9   9  -9     1547.05     1533.51     61.41 o 
  10   9  -9     1087.20     1029.47     85.83 o 
  11   9  -9      351.48      362.62     50.85 o 
  12   9  -9     2007.62     2178.58     82.53 o 
  13   9  -9      278.77      286.13     54.32 o 
  14   9  -9        1.03      -45.50     45.50 o 
   1  11  -9     1564.21     1681.51    116.83 o 
   2  11  -9     1472.13     1565.36    107.38 o 
   3  11  -9     2073.51     2133.49    161.56 o 
   4  11  -9     4316.85     4601.62    186.07 o 
   5  11  -9     2689.23     2875.56    129.46 o 
   6  11  -9     5087.57     5256.70    171.19 o 
   7  11  -9      708.59      740.99     41.80 o 
   8  11  -9      515.83      543.43     73.65 o 
   9  11  -9      212.50      283.36     50.10 o 
  10  11  -9      576.36      643.52     45.14 o 
  11  11  -9      697.27      763.92     60.33 o 
  12  11  -9     1079.55     1025.30    101.09 o 
  13  11  -9      743.60      793.53     78.57 o 
   1  13  -9     3860.82     3975.22    196.05 o 
   2  13  -9     5791.57     6018.02    220.52 o 
   3  13  -9     1000.25     1469.38    248.64 o 
   4  13  -9     1377.99     1425.00    108.57 o 
   5  13  -9      267.55      175.48     87.29 o 
   6  13  -9     3983.76     3870.15    156.38 o 
   7  13  -9      436.10      594.88     75.39 o 
   8  13  -9      147.57      184.93     48.17 o 
   9  13  -9     1486.89     1662.18    119.70 o 
  10  13  -9     1329.27     1477.12    114.05 o 
  11  13  -9      263.44      222.65     65.48 o 
  12  13  -9      761.39      984.06    132.57 o 
   1  15  -9      964.91     1009.72    124.72 o 
   2  15  -9       57.69       61.67     61.87 o 
   3  15  -9     4915.63     4630.10    204.80 o 
   4  15  -9      215.44      201.04     86.56 o 
   5  15  -9     1320.43     1581.59    112.95 o 
   6  15  -9      877.32     1022.70    101.86 o 
   7  15  -9      195.60      172.33     61.33 o 
   8  15  -9        7.58       27.86     68.70 o 
   9  15  -9      305.80      284.00     82.71 o 
  10  15  -9       57.37      105.38     58.19 o 
  11  15  -9     1518.74     1537.52    140.10 o 
   1  17  -9      421.14      468.96    108.44 o 
   2  17  -9     3232.96     3408.72    217.22 o 
   3  17  -9      138.22      127.37     86.22 o 
   4  17  -9      185.46      173.32     56.61 o 
   5  17  -9      130.69      137.29     65.82 o 
   6  17  -9     3563.42     3544.64    163.17 o 
   7  17  -9       62.33       56.45     84.61 o 
   8  17  -9      178.39      332.13    107.24 o 
   9  17  -9       61.71       84.01     84.73 o 
   1  19  -9       32.22       24.03    103.85 o 
   2  19  -9      320.54      287.01     87.57 o 
   3  19  -9     1019.58     1197.59    101.33 o 
   4  19  -9      934.75     1160.62    169.47 o 
   5  19  -9     1148.06     1141.12     99.64 o 
   6  19  -9      449.62      510.97    104.26 o 
   7  19  -9       39.66     -197.46    197.46 o 
   1  21  -9      760.07      552.07    103.41 o 
   0   0  -8   121027.79   124579.74   6531.55 o 
   2   0  -8     2027.55     2233.52     76.40 o 
   4   0  -8     1170.63     1241.40     54.21 o 
   6   0  -8     1848.25     1823.42     63.28 o 
   8   0  -8    15042.84    14766.81    270.69 o 
  10   0  -8      495.00      512.22     51.76 o 
  12   0  -8     1714.54     1732.21    106.76 o 
  14   0  -8     1483.58     1329.65    236.27 o 
  16   0  -8     2918.40     2998.72    370.29 o 
   0   2  -8     2086.82     2089.05     67.60 o 
   1   2  -8     5936.73     6210.38    112.67 o 
   2   2  -8      584.83      696.12     44.09 o 
   3   2  -8    16543.41    17192.77    247.87 o 
   4   2  -8      261.42      250.10     30.66 o 
   5   2  -8    18166.55    17889.38    261.99 o 
   6   2  -8     1366.42     1354.48     44.48 o 
   7   2  -8     1526.57     1544.89     47.88 o 
   8   2  -8     3428.55     3412.85     61.61 o 
   9   2  -8     5638.49     5710.27     93.74 o 
  10   2  -8     2036.81     2119.34     64.70 o 
  11   2  -8     2736.54     2617.23     68.72 o 
  12   2  -8      246.27      170.20     40.34 o 
  13   2  -8     3609.50     3708.69    158.38 o 
  14   2  -8       23.71       22.71     55.61 o 
  15   2  -8      119.31       52.23     50.77 o 
  16   2  -8      227.80      164.44     68.67 o 
   0   4  -8    27985.16    27770.53    678.08 o 
   1   4  -8     4331.81     4473.78    139.44 o 
   2   4  -8     2892.12     2943.49     73.43 o 
   3   4  -8     3806.17     3768.21     76.50 o 
   4   4  -8     1210.44     1304.92     33.14 o 
   5   4  -8     9925.07    10213.46    145.09 o 
   6   4  -8     4473.12     4522.45    113.14 o 
   7   4  -8     2455.98     2455.83     51.59 o 
   8   4  -8     7863.03     7637.69    116.91 o 
   9   4  -8      145.24      154.24     25.16 o 
  10   4  -8     1990.32     2081.42     58.81 o 
  11   4  -8     1196.83     1213.47     64.03 o 
  12   4  -8      100.80      112.51     39.34 o 
  13   4  -8     1020.26     1241.84     89.42 o 
  14   4  -8      343.92      337.72     75.37 o 
  15   4  -8     1646.15     1557.59    130.57 o 
  16   4  -8      646.33      743.53    108.46 o 
   0   6  -8     1844.84     1871.85     73.28 o 
   1   6  -8     4540.32     4488.27     51.78 o 
   2   6  -8     9690.04     9514.87    145.00 o 
   3   6  -8      456.44      441.87     20.64 o 
   4   6  -8      467.78      455.59     18.90 o 
   5   6  -8       47.05       61.92     24.14 o 
   6   6  -8     1877.68     1923.85     83.31 o 
   7   6  -8     6266.48     6391.20    123.54 o 
   8   6  -8      408.37      418.10     37.05 o 
   9   6  -8      335.84      291.38     32.86 o 
  10   6  -8     3878.80     3610.50    107.09 o 
  11   6  -8       25.30       67.79     41.03 o 
  12   6  -8     1383.06     1472.44     99.26 o 
  13   6  -8      119.62       63.92     52.10 o 
  14   6  -8       39.97       22.86     51.83 o 
  15   6  -8     1569.23     1707.36    173.44 o 
  16   6  -8      226.84      220.21     77.58 o 
   0   8  -8      971.32     1295.78    125.15 o 
   1   8  -8     2839.81     2853.62    142.70 o 
   2   8  -8    14101.06    13998.19    220.57 o 
   3   8  -8      813.43      843.20     54.75 o 
   4   8  -8     1894.18     1860.92     76.88 o 
   5   8  -8      319.90      333.91     29.26 o 
   6   8  -8     2999.35     2943.06     54.58 o 
   7   8  -8     4247.19     4146.93     93.40 o 
   8   8  -8      357.79      383.67     38.40 o 
   9   8  -8      668.01      595.17     37.55 o 
  10   8  -8     4353.33     4572.94    109.73 o 
  11   8  -8      176.30      221.18     42.18 o 
  12   8  -8      360.69      441.62     60.35 o 
  13   8  -8       82.12      118.42     53.70 o 
  14   8  -8      350.24      345.14     73.35 o 
  15   8  -8      513.94      473.32     81.71 o 
   0  10  -8     6126.21     6350.30    318.33 o 
   1  10  -8     2467.21     2304.08    130.62 o 
   2  10  -8     1460.08     1748.99    175.17 o 
   3  10  -8     1037.38     1283.14    188.04 o 
   4  10  -8     1190.04     1389.10     84.43 o 
   5  10  -8     1045.28     1181.88     98.80 o 
   6  10  -8       30.96      -19.56     32.93 o 
   7  10  -8     7040.40     7027.75    120.00 o 
   8  10  -8     2029.90     2096.38     84.34 o 
   9  10  -8      574.12      563.58     36.40 o 
  10  10  -8       10.71       14.81     33.50 o 
  11  10  -8      291.04      266.18     41.78 o 
  12  10  -8       23.96       50.33     36.79 o 
  13  10  -8      168.46      170.27     54.14 o 
  14  10  -8       53.49      110.87     50.52 o 
   0  12  -8     1265.06     1291.88    118.62 o 
   1  12  -8      428.21      370.24     79.07 o 
   2  12  -8     3268.89     3293.59    139.96 o 
   3  12  -8     7003.39     7005.59    240.00 o 
   4  12  -8      176.83      117.82     54.95 o 
   5  12  -8     2871.11     2892.68    131.65 o 
   6  12  -8     2380.25     2428.44    110.78 o 
   7  12  -8      601.51      532.55     37.81 o 
   8  12  -8      180.78      105.16     24.60 o 
   9  12  -8      496.70      296.05     61.98 o 
  10  12  -8     1325.37     1327.38     67.31 o 
  11  12  -8     1225.64     1411.39     91.01 o 
  12  12  -8      278.71      276.48     56.52 o 
  13  12  -8      885.62     1059.03     88.80 o 
   0  14  -8     9514.75     9641.90    370.89 o 
   1  14  -8     2139.26     2070.81    121.42 o 
   2  14  -8      234.66      203.56     80.34 o 
   3  14  -8      160.54      248.42     98.74 o 
   4  14  -8      794.03      842.28     78.28 o 
   5  14  -8     1490.29     1306.80    157.78 o 
   6  14  -8       33.24       70.07     36.36 o 
   7  14  -8     1814.96     1975.53     79.16 o 
   8  14  -8     8566.94     8124.66    410.10 o 
   9  14  -8      635.40      609.29     80.83 o 
  10  14  -8      664.92      763.68     79.48 o 
  11  14  -8        1.13      -20.14     60.65 o 
  12  14  -8      429.30      455.77    112.47 o 
   0  16  -8     5144.87     5043.29    347.95 o 
   1  16  -8      413.94      685.80     94.02 o 
   2  16  -8      429.19      534.82     92.15 o 
   3  16  -8     2340.78     2491.98    147.67 o 
   4  16  -8      102.01       96.33     49.84 o 
   5  16  -8     2980.65     3372.17    129.45 o 
   6  16  -8      243.85      201.54     61.03 o 
   7  16  -8      445.84      340.93     67.34 o 
   8  16  -8     2591.43     2606.03    154.11 o 
   9  16  -8      921.97     1285.37    167.02 o 
  10  16  -8      126.36      150.12    106.98 o 
  11  16  -8      345.02      443.23     98.47 o 
   0  18  -8     1150.58      951.79    570.20 o 
   1  18  -8      132.49      146.35     59.32 o 
   2  18  -8      296.55      320.83     85.82 o 
   3  18  -8     1771.33     2125.71    122.05 o 
   4  18  -8      110.28       76.61     55.87 o 
   5  18  -8     1906.32     2037.80    107.47 o 
   6  18  -8      733.98      761.16     67.26 o 
   7  18  -8      661.54      631.05    107.46 o 
   8  18  -8     1643.05     1869.62    241.16 o 
   9  18  -8      367.06      238.18    100.69 o 
   0  20  -8     1894.77     2057.52    148.48 o 
   1  20  -8     1132.30     1187.72    116.84 o 
   2  20  -8      287.52      247.63     77.21 o 
   3  20  -8      133.52       88.64     53.72 o 
   4  20  -8      189.49      210.09     69.70 o 
   5  20  -8       58.46       37.65     50.23 o 
   6  20  -8       16.48       14.59     67.46 o 
   1   1  -7     2239.91     2199.44     48.26 o 
   2   1  -7    10672.23    10586.82    173.17 o 
   3   1  -7    15635.56    15451.45    242.71 o 
   4   1  -7     1995.53     2052.52     52.05 o 
   5   1  -7     8336.47     8231.00    108.45 o 
   6   1  -7    11064.29    10989.04    135.99 o 
   7   1  -7     4751.65     4756.24     74.92 o 
   8   1  -7      237.79      203.13     25.79 o 
   9   1  -7     3305.49     3237.05     84.42 o 
  10   1  -7     1105.07     1121.09     50.47 o 
  11   1  -7     9909.90     9700.14    210.68 o 
  12   1  -7      952.90      952.60     76.35 o 
  13   1  -7      466.62      612.15     72.82 o 
  14   1  -7     1906.32     1903.40    114.75 o 
  15   1  -7      107.02      132.03     63.07 o 
  16   1  -7       67.28       27.02     59.29 o 
  17   1  -7      128.70       56.16     76.96 o 
   1   3  -7     2421.00     2672.86     78.35 o 
   2   3  -7    27773.04    28042.57    439.08 o 
   3   3  -7     9134.91     8916.34    134.60 o 
   4   3  -7     1944.82     1971.09     64.55 o 
   5   3  -7     2158.08     2105.26     52.13 o 
   6   3  -7    11370.44    11102.82    160.03 o 
   7   3  -7     3238.97     3700.84     64.19 o 
   8   3  -7     2268.95     2211.26     48.46 o 
   9   3  -7     8463.15     8383.98    130.51 o 
  10   3  -7     1543.33     1507.01     37.52 o 
  11   3  -7      196.08      162.56     33.96 o 
  12   3  -7      335.71      322.44     55.58 o 
  13   3  -7     1531.20     1409.97     96.37 o 
  14   3  -7     3990.68     3821.51    202.01 o 
  15   3  -7      206.48      154.37     72.39 o 
  16   3  -7      936.97     1314.38    207.81 o 
  17   3  -7      171.12      134.89     75.96 o 
   1   5  -7     4262.62     4174.26     69.96 o 
   2   5  -7      383.47      369.75     27.52 o 
   3   5  -7     7364.42     7214.97     91.73 o 
   4   5  -7    25644.67    24384.46    332.90 o 
   5   5  -7      103.47       96.59     25.43 o 
   6   5  -7      330.37      346.60     24.79 o 
   7   5  -7     1695.90     1829.75     65.05 o 
   8   5  -7       17.17       -0.55     19.67 o 
   9   5  -7     1296.24     1277.28     69.41 o 
  10   5  -7     2936.96     2915.41     78.85 o 
  11   5  -7     1676.69     1812.43     71.40 o 
  12   5  -7     5199.61     5326.19    192.35 o 
  13   5  -7      167.72      117.84     48.70 o 
  14   5  -7       22.72       36.87     45.20 o 
  15   5  -7      248.14      240.39     68.02 o 
  16   5  -7      559.45      630.88     81.98 o 
   1   7  -7    22041.90    20828.67    528.87 o 
   2   7  -7     1065.60     1056.60     75.08 o 
   3   7  -7      993.59      947.85     38.93 o 
   4   7  -7     4034.91     4070.61     55.24 o 
   5   7  -7     8069.21     8234.55    113.81 o 
   6   7  -7      547.78      729.03     46.44 o 
   7   7  -7     1751.40     1873.23     64.49 o 
   8   7  -7     1326.43     1169.12     53.67 o 
   9   7  -7     9276.08     9015.10    174.87 o 
  10   7  -7     1063.72     1186.26     61.78 o 
  11   7  -7      107.63      100.25     38.63 o 
  12   7  -7      763.12      983.54     80.74 o 
  13   7  -7     2053.76     2284.57    112.94 o 
  14   7  -7      182.60      205.72     62.05 o 
  15   7  -7      815.82      935.30    120.85 o 
  16   7  -7      109.29       30.79     77.69 o 
   1   9  -7     8328.29     8416.14    204.67 o 
   2   9  -7      216.17      166.71     47.17 o 
   3   9  -7     2808.77     2688.33     96.39 o 
   4   9  -7    16219.25    15353.28    435.24 o 
   5   9  -7      258.07      265.77     23.31 o 
   6   9  -7       95.75      128.27     23.14 o 
   7   9  -7     1609.43     1659.91     52.09 o 
   8   9  -7      809.38      876.86     70.88 o 
   9   9  -7      811.04      906.94     57.71 o 
  10   9  -7      872.12     1013.81     52.43 o 
  11   9  -7      492.71      508.68     62.82 o 
  12   9  -7     3238.88     3319.13    105.72 o 
  13   9  -7       36.99       31.50     45.42 o 
  14   9  -7       37.38       42.41     58.06 o 
  15   9  -7        4.34       21.21     74.13 o 
   1  11  -7     1979.16     1965.88    105.39 o 
   2  11  -7     3619.49     3692.45    122.69 o 
   3  11  -7     5646.21     5790.09    216.18 o 
   4  11  -7     7236.27     6997.55    180.62 o 
   5  11  -7     3272.73     3035.81    114.87 o 
   6  11  -7     3942.94     4033.27     96.46 o 
   7  11  -7     1571.75     1566.03     64.93 o 
   8  11  -7      960.11      906.61     99.88 o 
   9  11  -7      469.24      562.49     48.42 o 
  10  11  -7      349.13      430.60     56.86 o 
  11  11  -7     1123.32     1148.44     86.42 o 
  12  11  -7     1802.82     1914.13     96.06 o 
  13  11  -7     1480.28     1517.61     89.69 o 
  14  11  -7     1057.41     1110.23     86.78 o 
  15  11  -7       43.33       84.32     50.24 o 
   1  13  -7     1757.58     1685.88    118.03 o 
   2  13  -7     5384.74     5292.43    181.16 o 
   3  13  -7       11.73      -31.63     41.26 o 
   4  13  -7      419.83      438.21     76.73 o 
   5  13  -7      788.19      643.67     86.26 o 
   6  13  -7     3058.02     2990.34    137.49 o 
   7  13  -7     1872.16     1862.59     52.36 o 
   8  13  -7       66.39       84.07     19.07 o 
   9  13  -7     3577.23     3571.25    105.82 o 
  10  13  -7     1703.56     1807.81     86.03 o 
  11  13  -7      777.69      841.68     91.33 o 
  12  13  -7      369.46      369.19     63.13 o 
  13  13  -7      267.50      292.81     71.09 o 
  14  13  -7      941.85      953.81     85.88 o 
   1  15  -7      428.31      526.95     68.57 o 
   2  15  -7      336.00      339.02     85.50 o 
   3  15  -7     6085.81     5862.51    252.26 o 
   4  15  -7      263.20      267.12     47.83 o 
   5  15  -7     3076.01     3228.10    109.91 o 
   6  15  -7     1170.34     1184.44     80.69 o 
   7  15  -7      524.25      444.31     34.06 o 
   8  15  -7       11.77       -8.61     22.99 o 
   9  15  -7      622.44      624.88     96.99 o 
  10  15  -7      111.07       89.37     79.84 o 
  11  15  -7     4137.81     4193.19    179.50 o 
  12  15  -7      101.38      216.69     72.53 o 
   1  17  -7      968.45     1083.81     83.71 o 
   2  17  -7     4441.53     4424.31    150.56 o 
   3  17  -7       48.82       67.28     44.91 o 
   4  17  -7      100.31      104.71     61.25 o 
   5  17  -7      233.15      210.83     47.34 o 
   6  17  -7     4950.03     5009.32    167.42 o 
   7  17  -7      234.79      318.36     77.88 o 
   8  17  -7      510.26      566.76     84.12 o 
   9  17  -7      291.16      392.32     74.89 o 
  10  17  -7      746.00      628.86     97.82 o 
  11  17  -7        3.92      -60.73     60.73 o 
   1  19  -7      304.14      402.21     66.04 o 
   2  19  -7       84.49      122.79     63.10 o 
   3  19  -7     3250.98     3209.19    140.25 o 
   4  19  -7     1785.01     1748.83    100.69 o 
   5  19  -7     1014.05     1141.43    106.33 o 
   6  19  -7      387.80      360.00     63.14 o 
   7  19  -7      100.13       96.64     64.57 o 
   8  19  -7      243.25      418.85     95.68 o 
   9  19  -7       91.26       49.87     75.57 o 
   1  21  -7     1645.92     1782.55    150.47 o 
   2  21  -7      164.33      191.53     71.25 o 
   3  21  -7      214.88      242.59     62.87 o 
   4  21  -7     1222.04     1249.95     90.00 o 
   5  21  -7        3.99       82.59     55.21 o 
   6  21  -7      522.14      355.43     94.79 o 
   0   0  -6    80299.90    82222.47   3512.34 o 
   2   0  -6    12341.29    13924.35    274.14 o 
   4   0  -6      169.16      140.10     53.74 o 
   6   0  -6     1002.83      987.71     52.53 o 
   8   0  -6    28601.04    27448.11    619.60 o 
  10   0  -6      100.84       90.09     28.14 o 
  12   0  -6     1048.56      921.50    103.62 o 
  14   0  -6     4737.54     4546.69    433.88 o 
  16   0  -6     3189.45     3124.13    226.39 o 
   0   2  -6    11157.14    11832.03    245.00 o 
   1   2  -6    24411.83    25241.02    392.78 o 
   2   2  -6     2561.15     2525.70     51.94 o 
   3   2  -6    11086.53    10724.69    149.32 o 
   4   2  -6      551.21      723.50     42.21 o 
   5   2  -6    17001.48    16555.45    194.89 o 
   6   2  -6     4440.38     4446.08     65.01 o 
   7   2  -6      182.99      259.46     31.08 o 
   8   2  -6     7677.06     8024.23    105.49 o 
   9   2  -6     6631.92     6124.36    115.72 o 
  10   2  -6     6067.19     5772.88    124.02 o 
  11   2  -6     3189.80     2934.34    117.12 o 
  12   2  -6      925.48     1013.70     99.78 o 
  13   2  -6     2989.12     3138.89    158.15 o 
  14   2  -6      102.63       59.28     54.43 o 
  15   2  -6      663.54      745.36     97.84 o 
  16   2  -6      211.22      124.20     71.26 o 
  17   2  -6      892.20      714.18    116.53 o 
   0   4  -6    28002.07    27174.73    499.82 o 
   1   4  -6    15186.89    15868.51    193.88 o 
   2   4  -6      394.13      502.96     24.63 o 
   3   4  -6     4826.94     4642.46     63.50 o 
   4   4  -6        5.87        1.63     12.00 o 
   5   4  -6    10128.72     9566.52    136.58 o 
   6   4  -6    12178.55    12039.37    164.20 o 
   7   4  -6     9595.61     9311.18    122.56 o 
   8   4  -6    12974.92    12740.69    176.04 o 
   9   4  -6      437.80      477.77     27.80 o 
  10   4  -6     1789.52     1910.04     63.70 o 
  11   4  -6      361.50      328.64     63.85 o 
  12   4  -6       27.69      -23.18     45.86 o 
  13   4  -6     2279.78     2235.74    112.52 o 
  14   4  -6      798.62      947.74     93.68 o 
  15   4  -6     3015.01     2987.63    145.94 o 
  16   4  -6     1166.24     1218.81    137.96 o 
  17   4  -6      148.05      135.92     84.28 o 
   0   6  -6     2866.12     2752.64    106.71 o 
   1   6  -6    14297.82    13631.33    206.50 o 
   2   6  -6    16930.75    16096.09    493.48 o 
   3   6  -6      694.04      709.23     23.61 o 
   4   6  -6     3017.46     3102.90     68.21 o 
   5   6  -6      567.40      585.85     36.70 o 
   6   6  -6     4636.54     4905.20    106.19 o 
   7   6  -6     9770.60     9741.92    137.35 o 
   8   6  -6      875.99      991.17     87.31 o 
   9   6  -6     2349.33     2653.29     70.96 o 
  10   6  -6     5389.74     5426.96    125.40 o 
  11   6  -6     1398.34     1376.37     71.39 o 
  12   6  -6      581.48      511.43     70.72 o 
  13   6  -6      152.07      199.73     51.89 o 
  14   6  -6      786.35      903.26     86.62 o 
  15   6  -6     1260.58     1427.08     97.89 o 
  16   6  -6      429.50      542.20     79.42 o 
  17   6  -6      286.42      302.52     93.76 o 
   0   8  -6     3858.53     3972.74    141.24 o 
   1   8  -6     6823.10     7427.39    170.80 o 
   2   8  -6    29534.78    28557.43    541.66 o 
   3   8  -6     1223.28     1148.44     68.84 o 
   4   8  -6      690.80      662.71     47.31 o 
   5   8  -6      125.36      204.64     19.56 o 
   6   8  -6     3706.03     3593.54     81.47 o 
   7   8  -6     4821.51     5195.89     98.34 o 
   8   8  -6      478.56      399.51     40.41 o 
   9   8  -6     4038.45     3727.41    119.16 o 
  10   8  -6     3971.37     4024.31    120.29 o 
  11   8  -6      106.55      119.91     48.03 o 
  12   8  -6     1347.74     1389.55     86.30 o 
  13   8  -6      167.38      227.16     73.72 o 
  14   8  -6      783.27      834.88     68.17 o 
  15   8  -6      601.55      641.26     83.58 o 
  16   8  -6      132.51       95.89     57.45 o 
   0  10  -6     5770.47     5612.94    193.46 o 
   1  10  -6    12228.08    12112.35    245.05 o 
   2  10  -6      724.15      811.15     58.98 o 
   3  10  -6     3170.85     3232.31    113.05 o 
   4  10  -6     1101.24      986.75     29.49 o 
   5  10  -6     5715.26     5736.08    146.32 o 
   6  10  -6      210.97      238.94     28.54 o 
   7  10  -6    13422.70    13496.87    199.22 o 
   8  10  -6     1595.59     1522.14     78.97 o 
   9  10  -6      861.02      950.92     48.22 o 
  10  10  -6      213.54      196.41     36.15 o 
  11  10  -6       67.71       35.53     36.61 o 
  12  10  -6      146.24      110.19     50.03 o 
  13  10  -6     1029.35     1088.55     85.67 o 
  14  10  -6       84.99       50.40     47.77 o 
  15  10  -6     2492.39     2528.79    126.55 o 
   0  12  -6      218.39      348.24     70.67 o 
   1  12  -6     1498.07     1662.10     98.62 o 
   2  12  -6     4578.95     4530.09    128.76 o 
   3  12  -6     5841.23     5837.12    191.64 o 
   4  12  -6       72.75      142.92     46.83 o 
   5  12  -6     1407.80     1485.31     41.50 o 
   6  12  -6     6542.53     6427.17     99.78 o 
   7  12  -6      572.26      599.92     41.64 o 
   8  12  -6      463.26      444.51     36.19 o 
   9  12  -6      595.18      646.45     54.79 o 
  10  12  -6     2927.17     2760.45    111.54 o 
  11  12  -6      562.04      639.67     90.99 o 
  12  12  -6      895.73      929.40     68.65 o 
  13  12  -6     1658.49     1798.89     93.34 o 
  14  12  -6      312.19      255.20     75.16 o 
  15  12  -6      167.40      128.75     53.49 o 
   0  14  -6     5385.89     5682.34    325.01 o 
   1  14  -6     5135.64     4803.37    233.15 o 
   2  14  -6      264.92      250.27     52.82 o 
   3  14  -6     1115.67     1267.69    106.90 o 
   4  14  -6       90.71       92.41     34.96 o 
   5  14  -6     2234.21     2146.16     50.73 o 
   6  14  -6      110.87      111.39     29.88 o 
   7  14  -6     1452.47     1397.73     62.82 o 
   8  14  -6     5533.08     5419.14    105.27 o 
   9  14  -6      712.35      907.64     57.37 o 
  10  14  -6     1209.35     1155.49    108.21 o 
  11  14  -6       27.34      -42.28     42.28 o 
  12  14  -6      876.27      990.55     71.68 o 
  13  14  -6      270.13      309.37     56.78 o 
  14  14  -6      234.75      270.12     57.63 o 
   0  16  -6     5827.53     5684.59    190.83 o 
   1  16  -6      308.68      336.47     54.68 o 
   2  16  -6      800.70     1009.40     78.80 o 
   3  16  -6     2740.71     2799.84    114.66 o 
   4  16  -6       92.91       57.47     46.42 o 
   5  16  -6     3954.61     3822.17    126.63 o 
   6  16  -6      129.13      182.70     39.10 o 
   7  16  -6     1592.75     1510.78     83.06 o 
   8  16  -6     3205.14     3010.83     80.68 o 
   9  16  -6     1721.60     1691.42     97.10 o 
  10  16  -6     1035.63     1037.03    159.30 o 
  11  16  -6      548.43      618.11     61.93 o 
  12  16  -6       79.68       95.64     47.52 o 
   0  18  -6     4054.51     4117.67    234.17 o 
   1  18  -6      365.08      398.94     61.62 o 
   2  18  -6      727.98      701.27     75.83 o 
   3  18  -6     2488.95     2665.84     95.80 o 
   4  18  -6      433.00      391.49     59.58 o 
   5  18  -6     2897.91     2982.02    112.01 o 
   6  18  -6     2446.70     2258.13    104.05 o 
   7  18  -6      415.47      452.64     87.16 o 
   8  18  -6      951.78     1019.47    128.86 o 
   9  18  -6      752.10      683.66     98.50 o 
  10  18  -6      232.95      291.48     78.33 o 
  11  18  -6      288.59      266.90     74.45 o 
   0  20  -6     3643.44     3489.66    207.15 o 
   1  20  -6     2189.21     2165.32    122.72 o 
   2  20  -6      675.25      694.53     96.42 o 
   3  20  -6      530.55      546.69     65.42 o 
   4  20  -6      482.82      515.16     60.60 o 
   5  20  -6      271.86      275.04     67.59 o 
   6  20  -6       84.61      106.93     54.18 o 
   7  20  -6     1169.48     1235.68    109.43 o 
   8  20  -6      801.82      745.70     99.18 o 
   9  20  -6      461.60      462.05     84.31 o 
   0  22  -6      243.72      275.92    102.81 o 
   1  22  -6       94.19      142.41     67.29 o 
   2  22  -6     2216.08     2380.81    133.33 o 
   3  22  -6       30.08       34.23     48.81 o 
   4  22  -6      190.42      112.86     59.13 o 
   5  22  -6      309.72      322.98     73.20 o 
   6  22  -6      726.84      791.30    380.10 o 
   1   1  -5     2345.95     2286.42     78.57 o 
   2   1  -5     3089.02     2931.05     70.77 o 
   3   1  -5    23558.12    23943.28    348.98 o 
   4   1  -5     3607.96     3578.41     48.81 o 
   5   1  -5     4180.33     4118.78     52.32 o 
   6   1  -5    16762.23    17114.33    218.31 o 
   7   1  -5     3830.61     3678.12     69.05 o 
   8   1  -5      567.53      554.33     44.00 o 
   9   1  -5     5452.78     5312.51     78.53 o 
  10   1  -5     2135.67     1931.88     81.54 o 
  11   1  -5    11781.14    11232.47    291.62 o 
  12   1  -5       28.08       82.38     46.07 o 
  13   1  -5      342.94      266.81     88.98 o 
  14   1  -5     1444.28     1527.79    118.14 o 
  15   1  -5      209.12      180.40     98.69 o 
  16   1  -5      383.49      349.39     80.54 o 
  17   1  -5      120.03      146.40     83.96 o 
  18   1  -5      209.88      359.29    100.67 o 
   1   3  -5    12213.54    13101.15    156.50 o 
   2   3  -5    10510.43    10136.19    127.17 o 
   3   3  -5     8537.53     8394.72     98.97 o 
   4   3  -5      215.38      224.57     39.64 o 
   5   3  -5     6176.69     6058.66     91.41 o 
   6   3  -5    19747.83    19007.46    222.62 o 
   7   3  -5     8202.12     8160.67    100.95 o 
   8   3  -5     4738.36     4641.40     80.66 o 
   9   3  -5     4945.11     5101.70    101.69 o 
  10   3  -5     4595.04     4797.22    135.34 o 
  11   3  -5      266.49      275.24     47.26 o 
  12   3  -5      142.53      152.34     45.21 o 
  13   3  -5      379.30      416.27     88.46 o 
  14   3  -5     2228.76     2442.45    121.33 o 
  15   3  -5      304.48      286.53     78.52 o 
  16   3  -5     1682.62     1715.76    129.90 o 
  17   3  -5      438.24      409.75     91.37 o 
   1   5  -5     3746.80     3635.30     78.35 o 
   2   5  -5     4473.41     4598.07     62.63 o 
   3   5  -5    21084.38    21034.02    310.40 o 
   4   5  -5    56091.99    54782.82    963.00 o 
   5   5  -5     2464.36     2628.75     64.95 o 
   6   5  -5     1279.96     1381.27     60.37 o 
   7   5  -5     1996.31     2009.70     43.73 o 
   8   5  -5       79.23       66.69     28.31 o 
   9   5  -5     2649.24     2626.74     74.33 o 
  10   5  -5      737.15      761.85     77.98 o 
  11   5  -5     3602.47     3410.95    137.54 o 
  12   5  -5     6626.35     6965.04    185.08 o 
  13   5  -5      974.98     1148.50     92.35 o 
  14   5  -5      176.51      223.95     71.24 o 
  15   5  -5      525.35      622.70     94.38 o 
  16   5  -5      922.61      915.21    125.18 o 
  17   5  -5       83.62       61.85     66.88 o 
   1   7  -5    36126.63    36530.00    676.70 o 
   2   7  -5      698.03      754.35     47.98 o 
   3   7  -5     3176.31     3197.34     85.70 o 
   4   7  -5     9701.03    10122.77    148.96 o 
   5   7  -5    13913.77    14228.44    197.44 o 
   6   7  -5      833.64      870.68     35.98 o 
   7   7  -5     8961.84     8442.88    175.67 o 
   8   7  -5      466.39      464.93     36.06 o 
   9   7  -5     9679.55     9889.91    174.31 o 
  10   7  -5     1357.17     1528.09     91.39 o 
  11   7  -5      369.06      356.03     52.30 o 
  12   7  -5      819.08     1043.61    197.15 o 
  13   7  -5     2844.10     2988.96    207.44 o 
  14   7  -5       35.15      103.49     79.84 o 
  15   7  -5     1290.21     1544.48    128.74 o 
  16   7  -5        3.51       66.74     70.57 o 
  17   7  -5     1312.02     1484.71    181.01 o 
   1   9  -5    10350.18    10119.52    191.04 o 
   2   9  -5      638.29      721.93     52.11 o 
   3   9  -5      865.47      827.19     29.28 o 
   4   9  -5    53771.47    54086.62   1068.27 o 
   5   9  -5     1020.98     1019.30     37.29 o 
   6   9  -5      593.91      602.17     26.62 o 
   7   9  -5     2438.52     2324.73     67.86 o 
   8   9  -5     1502.68     1538.26     54.90 o 
   9   9  -5     1029.71     1081.35     48.11 o 
  10   9  -5      385.57      463.91     43.54 o 
  11   9  -5      220.35      160.92     35.94 o 
  12   9  -5     8470.27     8450.68    181.55 o 
  13   9  -5      642.20      641.98     54.39 o 
  14   9  -5      248.17      160.30     48.99 o 
  15   9  -5      157.22      226.12     78.00 o 
  16   9  -5       35.11        3.94     62.09 o 
   1  11  -5     4209.74     4156.55    137.34 o 
   2  11  -5     4531.03     4490.48    130.34 o 
   3  11  -5    10761.21    10379.92    156.35 o 
   4  11  -5     9810.98     9621.50    162.01 o 
   5  11  -5     3357.08     3398.92     61.03 o 
   6  11  -5     2765.99     2656.27     89.46 o 
   7  11  -5     3920.88     3707.25     87.60 o 
   8  11  -5      553.95      598.26     74.20 o 
   9  11  -5      743.41      853.77     69.14 o 
  10  11  -5     1147.10     1122.21     60.89 o 
  11  11  -5     1824.19     1745.69     78.32 o 
  12  11  -5     2037.92     1840.20    113.38 o 
  13  11  -5     1989.81     2127.83    101.47 o 
  14  11  -5     1535.50     1489.41    114.73 o 
  15  11  -5       64.42       11.38     63.02 o 
  16  11  -5      522.51      406.30     82.51 o 
   1  13  -5     5089.82     5341.16    146.80 o 
   2  13  -5     6435.69     6436.49    168.52 o 
   3  13  -5      314.21      364.48     22.33 o 
   4  13  -5     2900.17     2955.24     63.26 o 
   5  13  -5     2122.41     2178.40     50.07 o 
   6  13  -5     2453.23     2696.78    110.79 o 
   7  13  -5     1288.76     1219.83     50.35 o 
   8  13  -5      207.59      130.97     41.67 o 
   9  13  -5     3210.04     3194.18    104.02 o 
  10  13  -5     1301.18     1361.86     78.79 o 
  11  13  -5      654.23      851.63     96.41 o 
  12  13  -5     1067.52     1134.48     78.35 o 
  13  13  -5      670.02      799.58     65.74 o 
  14  13  -5      845.12      799.83     67.87 o 
  15  13  -5      105.72      157.79     63.66 o 
   1  15  -5      528.09      437.32     61.00 o 
   2  15  -5     1443.48     1633.79    161.14 o 
   3  15  -5     5657.33     5568.53     91.60 o 
   4  15  -5       80.09       81.83     18.75 o 
   5  15  -5     1359.35     1436.97    102.42 o 
   6  15  -5      743.74      781.20     55.96 o 
   7  15  -5      744.93      773.40     37.47 o 
   8  15  -5      148.09       98.31     35.39 o 
   9  15  -5      453.85      517.94     76.01 o 
  10  15  -5       79.99       98.49     39.36 o 
  11  15  -5     6086.10     6076.35    170.98 o 
  12  15  -5      105.53      109.69     49.32 o 
  13  15  -5       16.41      -12.08     43.89 o 
  14  15  -5      637.52      538.96     97.55 o 
   1  17  -5      908.07      987.06     62.76 o 
   2  17  -5     4240.49     4440.22    125.01 o 
   3  17  -5       14.04        2.86     38.50 o 
   4  17  -5      122.35      103.87     22.05 o 
   5  17  -5      653.76      676.13     35.76 o 
   6  17  -5     2423.27     2412.05     79.98 o 
   7  17  -5     1704.52     1688.25     66.89 o 
   8  17  -5      635.09      699.97     58.58 o 
   9  17  -5      848.35      830.69     63.16 o 
  10  17  -5      979.26     1114.85     81.33 o 
  11  17  -5       53.81       17.88     49.26 o 
  12  17  -5       38.24       22.48     40.71 o 
   1  19  -5      794.58      920.08     69.54 o 
   2  19  -5       61.92       92.42     44.34 o 
   3  19  -5     2704.72     2806.30    108.28 o 
   4  19  -5     3102.01     3252.59    111.75 o 
   5  19  -5      959.75      957.64     72.75 o 
   6  19  -5      709.38      661.67     59.20 o 
   7  19  -5      104.34       77.18     49.56 o 
   8  19  -5      502.90      352.19     98.05 o 
   9  19  -5      215.70      223.81     60.40 o 
  10  19  -5        6.40       15.72     50.13 o 
   1  21  -5     3242.38     3131.97    151.22 o 
   2  21  -5      309.72      330.35     73.29 o 
   3  21  -5      349.28      354.92     85.57 o 
   4  21  -5     1743.63     1647.69     94.78 o 
   5  21  -5       17.18       19.60     50.51 o 
   6  21  -5      130.57       88.75     49.37 o 
   7  21  -5     1133.61     1055.69    109.18 o 
   8  21  -5       33.31      -48.31     53.75 o 
   1  23  -5      855.99      774.78    117.20 o 
   2  23  -5       25.70       49.60     53.30 o 
   3  23  -5       47.67      -64.03     64.03 o 
   4  23  -5      971.79     1119.19    101.21 o 
   0   0  -4    87373.10    87689.66   3668.65 o 
   2   0  -4      145.02      261.70     85.89 o 
   4   0  -4     2266.18     2312.48     76.61 o 
   6   0  -4      797.71      750.76     45.94 o 
   8   0  -4    57434.13    56126.08   1366.18 o 
  10   0  -4     3396.01     3217.79    146.41 o 
  12   0  -4     1731.82     1858.84    126.98 o 
  14   0  -4     5520.66     5435.13    247.86 o 
  16   0  -4     1578.35     1677.09    168.52 o 
  18   0  -4      217.93      183.20    141.71 o 
   0   2  -4    10087.20    10197.40    205.47 o 
   1   2  -4    12438.69    12626.80    171.77 o 
   2   2  -4     9211.64     9743.31    117.15 o 
   3   2  -4      956.28      882.72     24.57 o 
   4   2  -4     1079.47     1209.07     34.86 o 
   5   2  -4    18227.56    17398.21    204.00 o 
   6   2  -4     8442.96     8947.92    104.92 o 
   7   2  -4     1297.39     1308.02     59.84 o 
   8   2  -4     9650.86     9845.09    152.75 o 
   9   2  -4     9588.25     9059.82    185.42 o 
  10   2  -4     3947.89     3820.53    141.68 o 
  11   2  -4     2086.44     1867.66     97.26 o 
  12   2  -4       74.82       52.98     43.62 o 
  13   2  -4     5230.38     5594.43    220.65 o 
  14   2  -4       15.26       13.76     45.57 o 
  15   2  -4      455.34      374.00     87.98 o 
  16   2  -4      158.87      246.22     76.94 o 
  17   2  -4     2334.92     2380.30    167.91 o 
  18   2  -4      468.21      368.76    107.03 o 
   0   4  -4     2012.52     1648.95     50.38 o 
   1   4  -4     3301.15     2836.17     74.73 o 
   2   4  -4      260.78      263.31     20.90 o 
   3   4  -4    11489.75    11311.37    134.98 o 
   4   4  -4     1692.21     1786.83     48.38 o 
   5   4  -4     7563.35     7310.82    100.46 o 
   6   4  -4    10313.24    10176.44    119.31 o 
   7   4  -4    11193.06    11114.20    174.68 o 
   8   4  -4    14958.22    14432.48    228.02 o 
   9   4  -4      139.53      145.94     42.92 o 
  10   4  -4     1724.99     1810.85    105.35 o 
  11   4  -4      294.09      257.50     52.48 o 
  12   4  -4      144.34      175.72     53.34 o 
  13   4  -4     1850.88     2008.85    125.73 o 
  14   4  -4      162.71      262.78     63.41 o 
  15   4  -4     1748.80     1648.11    117.30 o 
  16   4  -4      872.31     1040.27    102.79 o 
  17   4  -4       76.12       41.56     66.03 o 
  18   4  -4        4.61       80.73     73.52 o 
   0   6  -4     5624.15     4987.70    132.48 o 
   1   6  -4    20414.57    19917.10    319.97 o 
   2   6  -4    45242.12    44967.01    646.66 o 
   3   6  -4    13551.53    14807.86    181.92 o 
   4   6  -4    10403.93    10893.70    139.11 o 
   5   6  -4     3261.05     3697.06     62.38 o 
   6   6  -4     4832.30     4666.17     85.93 o 
   7   6  -4    26645.67    26810.33    404.07 o 
   8   6  -4     1394.57     1439.43     49.02 o 
   9   6  -4     6016.50     5834.74    161.51 o 
  10   6  -4    10355.38    10272.04    245.54 o 
  11   6  -4      723.24      719.35     74.26 o 
  12   6  -4      346.67      451.02     69.70 o 
  13   6  -4      423.60      350.83     63.15 o 
  14   6  -4     1134.64     1081.16    106.72 o 
  15   6  -4     3606.00     3747.59    183.84 o 
  16   6  -4      159.18      110.69     71.63 o 
  17   6  -4      452.30      567.72     95.62 o 
   0   8  -4     2858.61     2729.43     95.22 o 
   1   8  -4     2799.80     2810.31     81.04 o 
   2   8  -4    48760.41    49033.02    823.70 o 
   3   8  -4    10813.88    11025.63    161.52 o 
   4   8  -4     4161.57     4706.79     90.73 o 
   5   8  -4     1587.80     1768.51     75.36 o 
   6   8  -4     9348.41     9289.07    118.11 o 
   7   8  -4     4856.44     4768.05     84.33 o 
   8   8  -4     1490.43     1492.52     52.98 o 
   9   8  -4     2033.60     2167.51     73.97 o 
  10   8  -4     5125.98     5218.58    119.43 o 
  11   8  -4      134.76      134.13     35.11 o 
  12   8  -4     2642.97     2590.67    129.43 o 
  13   8  -4      148.37      208.24     44.07 o 
  14   8  -4      599.82      654.03    116.67 o 
  15   8  -4      981.80     1151.71     98.13 o 
  16   8  -4      134.18      186.28     73.48 o 
  17   8  -4       64.37      119.12     59.86 o 
   0  10  -4    16543.91    16339.12    421.98 o 
   1  10  -4    15455.12    15282.21    273.51 o 
   2  10  -4      346.50      423.59     34.07 o 
   3  10  -4     3815.32     3707.20     94.35 o 
   4  10  -4      756.76      828.57     36.11 o 
   5  10  -4     4054.64     4046.70     71.72 o 
   6  10  -4     3041.94     3142.87     63.66 o 
   7  10  -4    14752.69    14329.61    218.30 o 
   8  10  -4     1455.59     1424.37     57.39 o 
   9  10  -4     2908.75     2812.46     99.78 o 
  10  10  -4     2208.55     2168.84    100.11 o 
  11  10  -4      758.00      770.18     71.18 o 
  12  10  -4      199.87      140.16     48.51 o 
  13  10  -4     1502.15     1638.79     87.40 o 
  14  10  -4      264.12      250.23     50.60 o 
  15  10  -4     3825.52     3669.80    137.00 o 
  16  10  -4      505.71      528.05     81.93 o 
   0  12  -4     1138.57     1435.45    165.06 o 
   1  12  -4     1270.81     1467.57     79.68 o 
   2  12  -4     7478.26     7453.69    121.54 o 
   3  12  -4     7625.61     7574.99    110.88 o 
   4  12  -4      378.06      479.67     29.74 o 
   5  12  -4     5109.24     4956.77    119.11 o 
   6  12  -4    10425.69    10489.82    167.06 o 
   7  12  -4     1032.53      962.89     32.22 o 
   8  12  -4     1714.26     1447.68    170.15 o 
   9  12  -4     1175.33     1115.22     65.73 o 
  10  12  -4     4793.17     4656.72    134.38 o 
  11  12  -4      173.56      200.22     47.32 o 
  12  12  -4      396.15      378.53     74.91 o 
  13  12  -4     2382.53     2383.58     99.31 o 
  14  12  -4      209.75      175.60     44.42 o 
  15  12  -4       42.07       72.45     60.52 o 
   0  14  -4    12957.52    12771.54    333.74 o 
   1  14  -4     2914.03     2970.32    107.34 o 
   2  14  -4      835.85      913.30     37.96 o 
   3  14  -4      448.38      440.06     32.10 o 
   4  14  -4      136.77      119.13     35.50 o 
   5  14  -4     1021.01      967.02     45.16 o 
   6  14  -4      291.73      254.59     35.44 o 
   7  14  -4      583.00      594.90     38.85 o 
   8  14  -4     4080.61     3816.09     77.17 o 
   9  14  -4       39.45       72.82     31.37 o 
  10  14  -4     1017.26     1163.55     86.18 o 
  11  14  -4        3.74       27.68     40.35 o 
  12  14  -4     1927.52     1907.27    108.81 o 
  13  14  -4      716.00      718.91     56.77 o 
  14  14  -4      680.98      709.40     82.99 o 
  15  14  -4      517.30      392.57     98.14 o 
   0  16  -4     4842.68     5128.73    207.72 o 
   1  16  -4       65.95      154.34     37.56 o 
   2  16  -4       37.68       20.71     20.26 o 
   3  16  -4     2130.10     2182.77     58.59 o 
   4  16  -4       23.34       11.46     25.59 o 
   5  16  -4     5641.86     5752.54    112.84 o 
   6  16  -4      349.47      330.52     48.49 o 
   7  16  -4     1759.01     1666.00    107.17 o 
   8  16  -4     4155.62     3949.35    161.95 o 
   9  16  -4     2154.69     2097.05     83.43 o 
  10  16  -4      690.16      773.42     92.21 o 
  11  16  -4      714.02      983.04     76.37 o 
  12  16  -4      245.93      230.47     47.38 o 
  13  16  -4      259.02      241.87     66.12 o 
   0  18  -4     4017.94     3993.81    154.15 o 
   1  18  -4       22.04        7.71     36.04 o 
   2  18  -4     3165.27     2930.23     95.68 o 
   3  18  -4     1299.05     1318.85     84.39 o 
   4  18  -4      121.37      149.42     34.37 o 
   5  18  -4     3057.55     3110.04     83.60 o 
   6  18  -4     2140.65     2213.09     97.10 o 
   7  18  -4      344.54      346.96     41.72 o 
   8  18  -4      620.74      656.80     45.96 o 
   9  18  -4       98.09      135.67     49.72 o 
  10  18  -4      339.60      327.18     51.54 o 
  11  18  -4      442.47      380.47     64.01 o 
  12  18  -4       55.46      164.33     63.13 o 
   0  20  -4     8818.33     8947.34    338.29 o 
   1  20  -4     4060.93     4248.72    146.34 o 
   2  20  -4      187.60      268.82     60.70 o 
   3  20  -4      144.33       88.17     49.45 o 
   4  20  -4      498.20      470.76     46.32 o 
   5  20  -4      920.98      778.65     52.19 o 
   6  20  -4      168.40      141.29     41.71 o 
   7  20  -4     2527.15     2549.41    106.23 o 
   8  20  -4     1503.38     1529.75     98.76 o 
   9  20  -4      444.06      415.33     73.80 o 
  10  20  -4      635.23      324.67     90.76 o 
   0  22  -4      218.67      143.37    121.73 o 
   1  22  -4       21.12       64.56     68.82 o 
   2  22  -4     2747.20     2425.56    149.99 o 
   3  22  -4       11.16      118.64     57.25 o 
   4  22  -4      449.63      435.45     68.83 o 
   5  22  -4      395.82      386.53     59.89 o 
   6  22  -4      550.70      493.32     63.42 o 
   7  22  -4       48.40      159.23     69.10 o 
   0  24  -4       37.14       75.74    116.31 o 
   1  24  -4     1325.77     1448.47    259.14 o 
   2  24  -4       26.54       68.07     84.54 o 
   1   1  -3     1652.05     1480.37     34.44 o 
   2   1  -3     2916.95     2953.90     42.11 o 
   3   1  -3    11732.11    11211.35    148.03 o 
   4   1  -3     4614.12     4767.86     55.87 o 
   5   1  -3    10908.99    10288.69    116.12 o 
   6   1  -3    17917.71    17778.74    205.24 o 
   7   1  -3     3277.45     2909.30     84.14 o 
   8   1  -3     1425.93     1410.49     70.71 o 
   9   1  -3     8492.15     8411.37    166.46 o 
  10   1  -3     2473.33     2463.42     88.21 o 
  11   1  -3    15244.29    14464.50    358.73 o 
  12   1  -3      479.37      470.60     63.23 o 
  13   1  -3      540.27      567.47     81.04 o 
  14   1  -3      573.74      650.65     73.32 o 
  15   1  -3      114.56      125.79     57.24 o 
  16   1  -3      727.51      705.58     99.99 o 
  17   1  -3      300.46      306.10     84.08 o 
  18   1  -3      172.28       51.73     44.52 o 
   1   3  -3     2320.32     2124.33     46.81 o 
   2   3  -3    31784.52    31560.15    418.57 o 
   3   3  -3     7059.09     6742.93     81.18 o 
   4   3  -3     2037.28     1972.71     48.46 o 
   5   3  -3    12330.20    12301.25    134.83 o 
   6   3  -3    36894.90    37172.27    580.43 o 
   7   3  -3     4101.63     3735.26     73.36 o 
   8   3  -3     4839.39     4839.94    105.19 o 
   9   3  -3     3822.56     3750.35    101.79 o 
  10   3  -3     6047.92     6235.73    158.24 o 
  11   3  -3      735.39      689.03     66.98 o 
  12   3  -3      652.64      659.86    102.82 o 
  13   3  -3      411.98      408.51     71.68 o 
  14   3  -3     3037.48     3241.37    157.25 o 
  15   3  -3      172.51       86.95     76.38 o 
  16   3  -3     1511.20     1774.64    136.72 o 
  17   3  -3      724.43      542.42    137.97 o 
  18   3  -3       24.25       69.17     67.51 o 
   1   5  -3    13731.47    13899.06    222.56 o 
   2   5  -3    17708.80    18630.64    216.64 o 
   3   5  -3    47541.36    47893.98    704.75 o 
   4   5  -3    68298.51    66959.80   1238.21 o 
   5   5  -3     4788.51     5039.31     81.78 o 
   6   5  -3     1145.13     1139.40     92.27 o 
   7   5  -3      184.77      286.71     45.31 o 
   8   5  -3      830.29      910.96     55.08 o 
   9   5  -3      282.23      475.90     98.53 o 
  10   5  -3      578.96      620.05     57.13 o 
  11   5  -3     6690.62     6949.99    227.07 o 
  12   5  -3     6602.87     6498.29    179.50 o 
  13   5  -3      943.09     1015.31    202.09 o 
  14   5  -3      190.87      254.81     58.38 o 
  15   5  -3      202.91      241.91     70.44 o 
  16   5  -3     1439.34     1455.49    130.04 o 
  17   5  -3      135.86      129.81     63.77 o 
  18   5  -3      204.83       71.17     79.85 o 
   1   7  -3    29717.61    29956.28    434.76 o 
   2   7  -3      891.70     1085.10     52.36 o 
   3   7  -3      834.68      873.63     48.88 o 
   4   7  -3     8375.91     8983.20    111.62 o 
   5   7  -3    15243.01    14947.50    167.28 o 
   6   7  -3      656.38      605.74     47.43 o 
   7   7  -3     9951.22    10102.45    165.08 o 
   8   7  -3      473.31      435.76     37.42 o 
   9   7  -3    11444.19    11255.63    192.07 o 
  10   7  -3      368.67      354.16     54.67 o 
  11   7  -3      172.19      191.06     53.08 o 
  12   7  -3      851.50      875.15    101.41 o 
  13   7  -3     3914.15     4076.61    108.95 o 
  14   7  -3       30.87       51.09     33.40 o 
  15   7  -3     1246.86     1258.21     83.19 o 
  16   7  -3       57.79      133.71     55.20 o 
  17   7  -3     1251.60     1269.61    122.77 o 
   1   9  -3    18943.56    18983.94    264.10 o 
   2   9  -3     6455.46     6611.79     98.30 o 
   3   9  -3     1029.00     1043.68     44.55 o 
   4   9  -3    95543.79    95158.67   1900.17 o 
   5   9  -3     4566.90     4931.45     76.95 o 
   6   9  -3     1971.95     2076.01     42.90 o 
   7   9  -3     1882.57     2044.88     56.95 o 
   8   9  -3     1077.20     1045.81     67.28 o 
   9   9  -3     3229.85     3417.58    169.90 o 
  10   9  -3     1595.09     1634.04     60.33 o 
  11   9  -3      250.86      373.37     45.88 o 
  12   9  -3    14643.94    14604.51    303.38 o 
  13   9  -3      859.65      839.01     96.65 o 
  14   9  -3      233.35      207.49     55.78 o 
  15   9  -3       79.45       92.42     35.02 o 
  16   9  -3      202.30      305.80     90.96 o 
  17   9  -3      836.28      732.97    102.55 o 
   1  11  -3     2595.45     2598.84     66.00 o 
   2  11  -3     2529.85     2544.98     72.14 o 
   3  11  -3    19206.74    19616.81    291.67 o 
   4  11  -3    15459.81    15420.68    219.08 o 
   5  11  -3     2603.64     2631.79     56.91 o 
   6  11  -3     3033.42     3125.15     86.33 o 
   7  11  -3     3310.47     3369.91     64.92 o 
   8  11  -3      515.62      592.15     51.92 o 
   9  11  -3      735.25      736.79     52.32 o 
  10  11  -3      662.20      730.45     54.55 o 
  11  11  -3     2034.19     2063.36     99.86 o 
  12  11  -3     2852.73     2918.23    101.29 o 
  13  11  -3     1973.65     1859.81     70.01 o 
  14  11  -3     2031.92     2049.78     89.72 o 
  15  11  -3       10.78       12.71     48.41 o 
  16  11  -3      388.75      328.25     77.06 o 
   1  13  -3     4641.50     4726.04     78.62 o 
   2  13  -3     9264.03     9444.72    132.70 o 
   3  13  -3     3104.84     3174.60     77.86 o 
   4  13  -3     2201.46     2251.30     60.22 o 
   5  13  -3     2331.96     2161.49     51.57 o 
   6  13  -3     3752.41     3467.36     81.33 o 
   7  13  -3      601.34      603.38     33.90 o 
   8  13  -3      185.73      203.35     42.25 o 
   9  13  -3     2243.44     2429.44     78.39 o 
  10  13  -3      995.02     1071.23     72.33 o 
  11  13  -3      611.30      747.34     63.07 o 
  12  13  -3     2382.16     2357.96     81.56 o 
  13  13  -3      349.80      287.32     42.53 o 
  14  13  -3     1298.25     1306.64    116.46 o 
  15  13  -3       97.82       68.20     68.32 o 
   1  15  -3     1369.27     1424.10     65.92 o 
   2  15  -3     2267.39     2428.92     64.00 o 
   3  15  -3     6894.42     6966.59    117.61 o 
   4  15  -3       14.84       29.88     27.08 o 
   5  15  -3     1450.62     1485.24     80.27 o 
   6  15  -3     1916.12     2080.32     64.75 o 
   7  15  -3     2603.01     2429.12     66.45 o 
   8  15  -3      150.46      112.26     29.90 o 
   9  15  -3     1172.41     1274.43     61.85 o 
  10  15  -3       52.48       90.81     33.08 o 
  11  15  -3     7019.12     6984.46    200.98 o 
  12  15  -3       10.80       10.50     34.30 o 
  13  15  -3       69.99       71.42     57.64 o 
  14  15  -3      359.21      585.47    107.07 o 
   1  17  -3     1026.21     1137.30     92.91 o 
   2  17  -3     5296.20     5326.58     97.52 o 
   3  17  -3      204.02      198.13     38.65 o 
   4  17  -3       48.06       30.19     25.70 o 
   5  17  -3      309.94      355.19     44.91 o 
   6  17  -3     3383.57     3408.92    110.67 o 
   7  17  -3     2171.76     2077.68     78.87 o 
   8  17  -3      571.19      557.92     45.90 o 
   9  17  -3      568.38      700.65     84.48 o 
  10  17  -3      918.61      891.93    129.84 o 
  11  17  -3        9.63       29.42     40.27 o 
  12  17  -3       80.50       92.83     58.13 o 
  13  17  -3      481.43      314.65     89.65 o 
   1  19  -3      374.07      305.75     55.64 o 
   2  19  -3       66.08       92.81     33.33 o 
   3  19  -3     1761.67     1856.52     79.36 o 
   4  19  -3     1812.88     1996.26     78.80 o 
   5  19  -3     1130.46     1141.23     59.53 o 
   6  19  -3     1127.63     1224.22     72.61 o 
   7  19  -3      244.05      247.59     40.04 o 
   8  19  -3      515.01      593.33     80.49 o 
   9  19  -3       49.80      122.01     40.48 o 
  10  19  -3       24.82       33.15     44.13 o 
  11  19  -3     1295.15     1327.59     93.73 o 
   1  21  -3     4660.77     4527.39    164.65 o 
   2  21  -3      381.69      406.65     63.65 o 
   3  21  -3      112.23       77.75     41.06 o 
   4  21  -3     2611.06     2667.92    116.20 o 
   5  21  -3      161.14      154.90     57.26 o 
   6  21  -3       27.07      -18.78     49.29 o 
   7  21  -3     1410.91     1408.11     88.84 o 
   8  21  -3       27.91       14.78     59.14 o 
   9  21  -3      692.91      736.29     79.59 o 
   1  23  -3      893.44      778.12    119.55 o 
   2  23  -3       42.16       59.29     64.03 o 
   3  23  -3      260.13      175.64     70.88 o 
   4  23  -3      592.90      610.17     99.22 o 
   5  23  -3      618.48      433.44     82.15 o 
   6  23  -3      511.73      371.45     96.25 o 
   0   0  -2   423563.22   433389.38  30636.32 o 
   2   0  -2    42938.34    44704.89   1000.09 o 
   4   0  -2     1123.21     1178.76     40.23 o 
   6   0  -2      417.30      445.21     46.75 o 
   8   0  -2    64441.91    63827.59   1943.74 o 
  10   0  -2     1680.58     1757.87    105.24 o 
  12   0  -2      215.08      238.19     76.35 o 
  14   0  -2     4898.77     4861.87    244.22 o 
  16   0  -2     7161.52     7622.51    408.22 o 
  18   0  -2      476.44      421.72    135.88 o 
   0   2  -2    32356.46    30798.41    476.91 o 
   1   2  -2    69997.91    73131.17   1222.22 o 
   2   2  -2    20346.02    19823.63    242.64 o 
   3   2  -2    12226.07    11852.51    157.74 o 
   4   2  -2     2165.64     2037.88     30.04 o 
   5   2  -2    13890.32    12928.43    161.98 o 
   6   2  -2     7344.74     7587.31    126.63 o 
   7   2  -2     9240.80     9314.48    184.12 o 
   8   2  -2     6927.84     7100.85    134.63 o 
   9   2  -2    17534.37    17336.05    375.09 o 
  10   2  -2     4191.74     4151.57    141.42 o 
  11   2  -2     5511.26     5605.23    174.05 o 
  12   2  -2      620.85      737.03     77.32 o 
  13   2  -2     3563.02     3640.38    209.95 o 
  14   2  -2      247.63      204.62     63.53 o 
  15   2  -2      481.75      567.36     76.68 o 
  16   2  -2      381.14      340.25     64.45 o 
  17   2  -2     1526.61     1503.80     87.51 o 
  18   2  -2      549.39      527.60     72.51 o 
   0   4  -2    16639.75    17029.35    346.09 o 
   1   4  -2    53914.39    55909.68    911.28 o 
   2   4  -2    26072.31    27432.23    337.22 o 
   3   4  -2    18215.89    18254.26    230.46 o 
   4   4  -2      626.05      623.06     28.08 o 
   5   4  -2    21887.81    21145.49    310.81 o 
   6   4  -2     2984.45     2887.91     71.16 o 
   7   4  -2    15101.51    14563.52    273.33 o 
   8   4  -2    21422.29    20767.65    429.22 o 
   9   4  -2      160.41      220.41     40.02 o 
  10   4  -2      615.05      675.43     57.23 o 
  11   4  -2     1672.39     1605.49     98.08 o 
  12   4  -2     1381.34     1460.97     92.53 o 
  13   4  -2     1608.70     1557.04    106.95 o 
  14   4  -2      602.02      830.95    134.84 o 
  15   4  -2     2902.62     2752.05    168.84 o 
  16   4  -2     1518.65     1399.06    104.02 o 
  17   4  -2      396.23      379.55     77.68 o 
  18   4  -2       16.73      -52.81     52.94 o 
   0   6  -2     2507.52     2632.38     52.63 o 
   1   6  -2    25715.38    25912.07    360.09 o 
   2   6  -2    31749.43    32266.57    466.44 o 
   3   6  -2     1853.51     1924.20     34.51 o 
   4   6  -2     2353.22     2373.64     32.72 o 
   5   6  -2    14601.31    15485.24    163.48 o 
   6   6  -2     7474.27     7618.95    119.79 o 
   7   6  -2    22106.23    21069.91    334.37 o 
   8   6  -2     1242.79     1382.92     62.55 o 
   9   6  -2     4188.15     4285.94    113.15 o 
  10   6  -2    12833.42    12854.34    269.78 o 
  11   6  -2     2536.67     2526.59    114.47 o 
  12   6  -2     1606.18     1710.95    114.83 o 
  13   6  -2      211.32      271.63     58.11 o 
  14   6  -2      559.58      523.72     67.19 o 
  15   6  -2     3357.04     3539.67    130.15 o 
  16   6  -2        4.44       -0.84     67.24 o 
  17   6  -2      277.10      263.36     66.65 o 
  18   6  -2     1395.20     1061.41    164.83 o 
   0   8  -2      940.01      993.38    139.95 o 
   1   8  -2     5392.07     5530.43     72.09 o 
   2   8  -2    28228.28    27585.04    357.78 o 
   3   8  -2     4255.77     4465.70     65.05 o 
   4   8  -2       25.19       77.06     19.25 o 
   5   8  -2      277.70      324.53     20.61 o 
   6   8  -2    11696.23    11602.48    151.75 o 
   7   8  -2     1356.90     1275.86     47.63 o 
   8   8  -2       35.43       77.44     32.32 o 
   9   8  -2     3432.05     3350.47    153.38 o 
  10   8  -2     3671.76     3773.12    117.43 o 
  11   8  -2     1482.25     1430.11    102.91 o 
  12   8  -2     3573.60     3732.21    103.16 o 
  13   8  -2      427.42      447.49     49.12 o 
  14   8  -2      624.26      793.36     59.58 o 
  15   8  -2      647.11      585.58    106.43 o 
  16   8  -2      488.22      658.52     82.56 o 
  17   8  -2       35.56      127.06    117.30 o 
   0  10  -2    17223.01    16954.17    269.77 o 
   1  10  -2    16847.74    16981.11    211.33 o 
   2  10  -2      872.78     1035.32     50.36 o 
   3  10  -2     4496.43     4309.93     77.79 o 
   4  10  -2      781.86      912.49     63.53 o 
   5  10  -2     9019.74     9200.20    132.66 o 
   6  10  -2     1213.76     1301.24     74.92 o 
   7  10  -2    24275.74    24257.07    428.53 o 
   8  10  -2     5014.74     4976.44     96.91 o 
   9  10  -2     2124.26     2202.99     81.69 o 
  10  10  -2      698.08      796.75     83.58 o 
  11  10  -2     1261.26     1306.12     90.33 o 
  12  10  -2      340.59      355.40     36.16 o 
  13  10  -2     2005.99     2052.97     85.72 o 
  14  10  -2      897.54      836.36     85.05 o 
  15  10  -2     3602.58     3601.88    161.91 o 
  16  10  -2      257.75      138.39     99.66 o 
  17  10  -2       38.76      205.41     71.30 o 
   0  12  -2      925.19      964.32     72.95 o 
   1  12  -2     4169.49     4307.15     71.41 o 
   2  12  -2     6993.86     6948.06     97.42 o 
   3  12  -2    15516.56    16299.92    215.88 o 
   4  12  -2     1101.75     1188.97     63.19 o 
   5  12  -2     7715.93     7545.82    122.34 o 
   6  12  -2     6746.45     6711.05    116.82 o 
   7  12  -2      756.48      748.53     36.60 o 
   8  12  -2     2197.17     2201.77    108.23 o 
   9  12  -2      157.74      190.04     29.99 o 
  10  12  -2     3226.68     3114.74     82.62 o 
  11  12  -2      847.14      953.23    105.87 o 
  12  12  -2      860.26      996.86     69.69 o 
  13  12  -2     3446.00     3417.05    147.82 o 
  14  12  -2      575.31      919.24    148.22 o 
  15  12  -2       60.14       97.83     60.54 o 
  16  12  -2      258.05      148.68     68.10 o 
   0  14  -2    12512.17    12528.35    242.35 o 
   1  14  -2     3692.67     3736.68    115.12 o 
   2  14  -2     1551.43     1587.83     53.59 o 
   3  14  -2      399.65      469.37     36.99 o 
   4  14  -2     1017.49     1192.34    102.55 o 
   5  14  -2      409.52      433.01     31.45 o 
   6  14  -2      392.22      406.93     46.72 o 
   7  14  -2     1829.02     1890.48     51.49 o 
   8  14  -2     7217.63     7153.82    133.12 o 
   9  14  -2     1515.35     1443.22     60.26 o 
  10  14  -2      897.78      978.29     80.09 o 
  11  14  -2      103.15       96.84     33.37 o 
  12  14  -2      867.36      874.87     89.79 o 
  13  14  -2      366.79      388.33     73.02 o 
  14  14  -2       22.44       -4.61     51.44 o 
  15  14  -2      298.01      251.72     71.30 o 
   0  16  -2     7119.73     7244.43    214.29 o 
   1  16  -2      202.02      149.36     29.92 o 
   2  16  -2     1189.71     1364.29     60.21 o 
   3  16  -2     4571.13     4637.46     99.53 o 
   4  16  -2      584.41      633.99     44.77 o 
   5  16  -2     5645.88     5597.00    120.72 o 
   6  16  -2        9.38       16.22     23.60 o 
   7  16  -2     1275.63     1352.31     55.20 o 
   8  16  -2     3661.18     3745.75    106.92 o 
   9  16  -2     2003.95     2047.39     89.55 o 
  10  16  -2      488.20      423.08     53.52 o 
  11  16  -2     1116.96     1024.04     63.32 o 
  12  16  -2      317.98      271.98     63.41 o 
  13  16  -2      214.29      280.15     64.40 o 
  14  16  -2      302.91      261.37     88.52 o 
   0  18  -2     4769.66     4720.52    190.33 o 
   1  18  -2      247.21      192.22     39.34 o 
   2  18  -2     1669.56     1832.75     76.09 o 
   3  18  -2     3153.35     3294.44     82.34 o 
   4  18  -2      164.84      131.77     37.32 o 
   5  18  -2     4208.80     4300.46    102.53 o 
   6  18  -2     1947.32     1926.57     74.60 o 
   7  18  -2      517.57      497.69     40.14 o 
   8  18  -2     3798.24     3706.66    111.44 o 
   9  18  -2      475.16      424.62     50.15 o 
  10  18  -2       75.24       91.63     53.87 o 
  11  18  -2      375.99      283.45     65.63 o 
  12  18  -2      114.65      135.04     60.55 o 
   0  20  -2     5150.82     4889.84    222.01 o 
   1  20  -2     4592.32     4392.03    165.26 o 
   2  20  -2      369.80      306.20     57.69 o 
   3  20  -2      466.05      441.18     89.81 o 
   4  20  -2      224.98      247.40     47.33 o 
   5  20  -2      321.23      299.93     63.40 o 
   6  20  -2       41.99      -19.48     48.85 o 
   7  20  -2     2328.82     2335.70     92.78 o 
   8  20  -2     1722.15     1530.40    105.90 o 
   9  20  -2      307.37      277.17     61.51 o 
  10  20  -2      692.85      756.35     81.46 o 
  11  20  -2       25.01      -23.51     61.39 o 
   0  22  -2      172.63      331.37    123.08 o 
   1  22  -2       19.86       24.23     65.70 o 
   2  22  -2     2435.73     2513.55    107.59 o 
   3  22  -2       11.87       28.51     35.88 o 
   4  22  -2      123.59      140.57     55.03 o 
   5  22  -2       69.30       77.22     53.68 o 
   6  22  -2     1101.57     1240.37    104.42 o 
   7  22  -2       10.91       -5.89     45.15 o 
   8  22  -2      260.67      264.55     59.60 o 
   0  24  -2      289.45      360.03    172.45 o 
   1  24  -2     1189.68     1129.82    133.36 o 
   2  24  -2      218.60       70.95     87.15 o 
   3  24  -2      933.61      861.14    124.84 o 
   4  24  -2      190.19      196.35     65.98 o 
   2   1  -1    53767.63    55050.79    750.81 o 
   3   1  -1    79581.27    79302.91   1403.92 o 
   4   1  -1    21195.16    21520.92    371.40 o 
   5   1  -1     4386.04     4453.33     97.73 o 
   6   1  -1    13801.88    13281.74    200.39 o 
   7   1  -1     1043.11     1021.70     63.08 o 
   8   1  -1     2452.28     2539.13     72.39 o 
   9   1  -1     5607.81     5666.22    122.51 o 
  10   1  -1     3227.67     2962.91     98.61 o 
  11   1  -1    11811.38    11555.83    257.06 o 
  12   1  -1     1049.27     1143.91     76.99 o 
  13   1  -1     1767.09     1601.17    130.29 o 
  14   1  -1     1849.25     1867.36     80.56 o 
  15   1  -1      149.55      163.87     33.20 o 
  16   1  -1      399.66      423.49     66.24 o 
  17   1  -1      976.23      858.36     77.14 o 
  18   1  -1      496.48      533.69     98.76 o 
   2   3  -1   108764.36   116552.18   2010.00 o 
   3   3  -1    11750.73    11246.59    444.68 o 
   4   3  -1     4810.84     4575.07     77.42 o 
   5   3  -1    39820.54    39723.35    730.53 o 
   6   3  -1    25221.85    24428.83    426.16 o 
   7   3  -1     2290.76     2529.34     77.58 o 
   8   3  -1      594.50      592.42     43.56 o 
   9   3  -1     5197.50     4943.04    120.33 o 
  10   3  -1     6677.32     6658.15    154.73 o 
  11   3  -1     2806.57     2686.60    105.22 o 
  12   3  -1      590.80      479.54     71.08 o 
  13   3  -1      839.34      626.39    107.25 o 
  14   3  -1     9387.07     9118.25    209.18 o 
  15   3  -1       62.73       59.68     31.70 o 
  16   3  -1      985.02     1209.94    117.16 o 
  17   3  -1      637.77      721.06     77.61 o 
  18   3  -1      147.28      182.30     67.39 o 
   1   5  -1    25220.49    26112.96    319.50 o 
   2   5  -1    10514.67    10315.88    115.20 o 
   3   5  -1     6494.33     6521.80     69.57 o 
   4   5  -1    30521.28    28619.13    389.04 o 
   5   5  -1    12300.48    12399.51    157.70 o 
   6   5  -1     4637.64     4911.21     71.49 o 
   7   5  -1     2929.03     2959.79     78.65 o 
   8   5  -1      298.28      273.39     35.73 o 
   9   5  -1     3781.46     3920.28    122.67 o 
  10   5  -1      880.54     1031.25     62.56 o 
  11   5  -1    10083.70     9866.04    228.16 o 
  12   5  -1     6861.15     6534.07    160.76 o 
  13   5  -1      409.18      423.41     50.63 o 
  14   5  -1      172.13      186.11     52.93 o 
  15   5  -1       77.96       18.00     36.43 o 
  16   5  -1     2168.16     2058.62    131.17 o 
  17   5  -1       17.06      -26.70     47.71 o 
  18   5  -1      918.97      810.39    189.55 o 
   1   7  -1     7669.37     7302.66     87.58 o 
   2   7  -1     5303.21     5622.28     98.55 o 
   3   7  -1     2456.92     2383.47     59.30 o 
   4   7  -1     3332.11     3692.75     51.82 o 
   5   7  -1     5763.26     5391.13     84.59 o 
   6   7  -1      319.59      349.50     24.37 o 
   7   7  -1     8589.86     8089.01    130.77 o 
   8   7  -1      840.72      899.52     63.66 o 
   9   7  -1    18142.13    17711.35    346.31 o 
  10   7  -1      390.03      351.17     35.86 o 
  11   7  -1      542.65      599.00     74.46 o 
  12   7  -1      219.58      197.94     24.75 o 
  13   7  -1     6912.29     6720.89    142.23 o 
  14   7  -1      125.63       87.93     19.84 o 
  15   7  -1     1063.37     1269.30    175.07 o 
  16   7  -1       12.44       17.78     50.07 o 
  17   7  -1      569.94      455.86     79.99 o 
  18   7  -1       72.32      115.02     86.48 o 
   1   9  -1     4527.54     4588.15     53.58 o 
   2   9  -1     9663.22    10250.86    122.58 o 
   3   9  -1      848.76      916.81     32.37 o 
   4   9  -1    56881.17    57481.17    952.10 o 
   5   9  -1      299.09      350.78     19.73 o 
   6   9  -1      253.49      234.67     26.57 o 
   7   9  -1     3231.90     3209.41     65.13 o 
   8   9  -1     1427.46     1428.81     45.11 o 
   9   9  -1     6541.61     6460.12    111.95 o 
  10   9  -1     5879.56     5551.93    102.51 o 
  11   9  -1     1329.16     1263.01     41.92 o 
  12   9  -1     8640.41     8635.80    194.04 o 
  13   9  -1      239.85      249.59     19.54 o 
  14   9  -1      284.07      292.87     79.83 o 
  15   9  -1      129.70      145.55     67.51 o 
  16   9  -1      150.58      129.60     68.20 o 
  17   9  -1      419.12      377.14     94.18 o 
   1  11  -1     6953.70     7346.65     87.23 o 
   2  11  -1     1015.08     1032.30     33.76 o 
   3  11  -1    11673.36    11969.61    157.50 o 
   4  11  -1    23308.47    23712.92    353.91 o 
   5  11  -1    17207.06    17485.15    250.74 o 
   6  11  -1    11517.37    11137.92    152.77 o 
   7  11  -1      259.44      308.47     33.47 o 
   8  11  -1     1459.07     1542.13     83.30 o 
   9  11  -1      421.73      452.51     32.33 o 
  10  11  -1      463.13      372.94     42.84 o 
  11  11  -1     5083.09     4912.90    118.26 o 
  12  11  -1     3320.25     3228.14     92.57 o 
  13  11  -1     1370.07     1224.34    133.39 o 
  14  11  -1     2006.92     1864.74    116.45 o 
  15  11  -1        3.65       -5.39     53.89 o 
  16  11  -1       26.81       64.82     65.60 o 
   1  13  -1     6225.68     5999.09     84.09 o 
   2  13  -1     7188.49     7340.24    120.10 o 
   3  13  -1     5897.49     6111.23    108.95 o 
   4  13  -1      643.70      641.68     34.53 o 
   5  13  -1     1042.07     1043.89     43.06 o 
   6  13  -1     3081.85     3004.87     65.71 o 
   7  13  -1     1094.74     1115.89     48.63 o 
   8  13  -1        8.10        5.40     25.24 o 
   9  13  -1     1514.05     1603.47     57.55 o 
  10  13  -1     1352.96     1388.75     82.79 o 
  11  13  -1      966.07      901.65     67.35 o 
  12  13  -1     1405.31     1605.35    105.57 o 
  13  13  -1      193.77      239.40     56.59 o 
  14  13  -1     1307.57     1513.98    109.83 o 
  15  13  -1       17.93       81.81     52.24 o 
  16  13  -1       50.08       51.34     64.93 o 
   1  15  -1     6451.77     6654.33    134.98 o 
   2  15  -1      897.17     1035.26     56.16 o 
   3  15  -1    19483.00    19628.85    299.60 o 
   4  15  -1       51.86       50.43     29.37 o 
   5  15  -1     3844.09     3793.15     81.27 o 
   6  15  -1     3595.99     3465.62     81.54 o 
   7  15  -1      917.38      855.44     56.44 o 
   8  15  -1       38.74       97.49     34.39 o 
   9  15  -1     1919.16     1959.18     97.92 o 
  10  15  -1      596.73      476.44     65.69 o 
  11  15  -1     6038.91     6030.68    196.95 o 
  12  15  -1      335.32      333.22     63.37 o 
  13  15  -1     1141.00     1153.01    106.50 o 
  14  15  -1      458.92      471.86     73.00 o 
  15  15  -1      318.74      191.61     70.03 o 
   1  17  -1     1288.53     1242.35     62.14 o 
   2  17  -1     4247.89     4144.47     97.78 o 
   3  17  -1      650.43      627.12     54.59 o 
   4  17  -1       49.40       60.71     32.58 o 
   5  17  -1      399.41      411.11     46.12 o 
   6  17  -1     6018.23     6086.18    142.61 o 
   7  17  -1       23.09        9.54     32.40 o 
   8  17  -1      391.44      490.38     57.88 o 
   9  17  -1        2.63       17.59     48.46 o 
  10  17  -1      887.60      932.29     80.02 o 
  11  17  -1        3.16       -5.09     48.68 o 
  12  17  -1       64.00       15.35     55.24 o 
  13  17  -1      651.32      624.77     83.98 o 
   1  19  -1      387.15      348.41     55.02 o 
   2  19  -1      167.31      152.18     42.97 o 
   3  19  -1     3394.79     3608.92    149.90 o 
   4  19  -1     1940.55     1976.69     77.19 o 
   5  19  -1     2731.38     2939.03     99.88 o 
   6  19  -1      441.94      393.89     47.72 o 
   7  19  -1      205.50      167.08     45.79 o 
   8  19  -1      538.05      430.32     80.84 o 
   9  19  -1      174.39      167.59     57.24 o 
  10  19  -1      118.35      100.18     57.56 o 
  11  19  -1     1806.00     1775.40    111.79 o 
  12  19  -1     1230.41     1145.36    133.66 o 
   1  21  -1     2473.46     2574.05     93.21 o 
   2  21  -1      474.80      462.20     51.35 o 
   3  21  -1       32.43       48.48     43.02 o 
   4  21  -1     2664.51     2656.00    101.39 o 
   5  21  -1      137.92      102.00     41.47 o 
   6  21  -1      584.14      574.86     71.28 o 
   7  21  -1     1396.91     1471.85     83.65 o 
   8  21  -1      104.33      167.78     53.20 o 
   9  21  -1     1017.50      763.65    105.17 o 
  10  21  -1      538.47      453.45     71.90 o 
   1  23  -1      760.58      739.06    114.41 o 
   2  23  -1       16.56       53.77     42.35 o 
   3  23  -1      251.08      179.43     54.61 o 
   4  23  -1      589.39      467.64     82.01 o 
   5  23  -1      213.39      226.01     62.20 o 
   6  23  -1       13.53       59.76     43.62 o 
   7  23  -1      422.51      353.46     60.79 o 
   4   0   0    25250.89    23553.27    504.74 o 
   6   0   0      303.38      308.23     78.46 o 
   8   0   0    69166.12    67125.87   2076.72 o 
  10   0   0       50.48      123.91     55.44 o 
  12   0   0      257.30      255.39     43.36 o 
  14   0   0     3357.30     3591.30    117.03 o 
  16   0   0    12893.77    12045.41    372.11 o 
  18   0   0      599.53      487.77    141.84 o 
   2   2   0     8620.23     7255.60    130.20 o 
   3   2   0    10867.25    10596.13    145.06 o 
   4   2   0     8851.22     8120.22    129.71 o 
   5   2   0    29424.79    28357.00    458.09 o 
   6   2   0       59.55      151.20     42.36 o 
   7   2   0     3281.08     3348.79     76.15 o 
   8   2   0      318.49      408.00     58.57 o 
   9   2   0    18992.50    19202.13    354.06 o 
  10   2   0     1208.43     1361.23     76.79 o 
  11   2   0     2916.70     2963.93     80.91 o 
  12   2   0       16.11       29.43     32.46 o 
  13   2   0     4274.62     4296.08     95.31 o 
  14   2   0      105.47      160.33     40.05 o 
  15   2   0      256.74      224.92     33.10 o 
  16   2   0     1094.03     1014.11     57.25 o 
  17   2   0     1148.00     1215.89     83.25 o 
  18   2   0      442.25      411.68     68.56 o 
   0   4   0    43841.66    49632.09    832.74 o 
   1   4   0    65275.86    68480.45    975.01 o 
   2   4   0     6766.45     5787.75     67.36 o 
   3   4   0       46.64       26.71     14.51 o 
   4   4   0    21404.88    21766.64    315.87 o 
   5   4   0     8508.75     8819.49    106.00 o 
   6   4   0     1081.76     1267.28     44.58 o 
   7   4   0     9054.48     8972.26    154.62 o 
   8   4   0    33814.88    32902.00    569.86 o 
   9   4   0      365.20      278.85     33.46 o 
  10   4   0     1368.09     1278.38     72.68 o 
  11   4   0     3187.97     3279.45    109.25 o 
  12   4   0     4902.12     4740.47    157.46 o 
  13   4   0     1400.26     1570.44     78.35 o 
  14   4   0      155.85      150.22     23.06 o 
  15   4   0     4341.89     4362.61     99.48 o 
  16   4   0     2083.77     2080.61    128.92 o 
  17   4   0       91.70       84.88     53.79 o 
  18   4   0        9.86       40.04     54.31 o 
   0   6   0      454.65      595.15     56.04 o 
   1   6   0     6259.08     5971.82     63.82 o 
   2   6   0     6129.55     6172.03    110.88 o 
   3   6   0       79.50      120.75     12.79 o 
   4   6   0     3370.04     3493.87     62.40 o 
   5   6   0     5350.00     5490.89     79.78 o 
   6   6   0    15480.34    15706.66    226.91 o 
   7   6   0    23093.50    22202.09    327.09 o 
   8   6   0     3620.67     3729.30     65.44 o 
   9   6   0       15.65       38.39     20.61 o 
  10   6   0    16630.87    15795.41    241.96 o 
  11   6   0     1270.12     1307.26     65.18 o 
  12   6   0     4978.70     4898.62     93.60 o 
  13   6   0       40.21       25.99     14.07 o 
  14   6   0        0.52       39.97     44.05 o 
  15   6   0     4561.98     4259.30    156.55 o 
  16   6   0        1.79      -17.96     53.55 o 
  17   6   0       47.54        1.21     54.32 o 
  18   6   0      911.82      995.93    110.00 o 
   0   8   0    10643.15    11245.61    164.03 o 
   1   8   0     2400.10     2256.23     45.27 o 
   2   8   0    13057.58    12666.14    159.80 o 
   3   8   0     1084.37     1120.67     27.31 o 
   4   8   0      245.92      246.65     27.26 o 
   5   8   0        2.28       50.44     28.44 o 
   6   8   0    11661.31    10946.31    163.38 o 
   7   8   0     5317.45     5076.78     77.31 o 
   8   8   0     1231.86     1337.62     40.81 o 
   9   8   0     1816.12     1911.44     54.59 o 
  10   8   0     5673.83     5850.41    122.77 o 
  11   8   0     4934.18     5043.35    213.46 o 
  12   8   0     2213.15     2226.86     96.99 o 
  13   8   0      237.13      294.76     66.60 o 
  14   8   0      161.37      244.40     58.73 o 
  15   8   0     1127.64     1024.75    118.33 o 
  16   8   0      501.54      486.22     83.61 o 
  17   8   0       23.25       97.34    107.51 o 
   0  10   0     4631.63     4555.48    149.85 o 
   1  10   0     2778.74     2437.16     53.37 o 
   2  10   0    10638.94    11368.25    139.82 o 
   3  10   0     6591.45     6778.24     92.00 o 
   4  10   0       19.53       33.93     19.33 o 
   5  10   0     6017.84     5812.31     89.37 o 
   6  10   0     1431.44     1477.64     45.90 o 
   7  10   0    22860.05    22628.74    378.67 o 
   8  10   0     5496.40     5373.18     94.14 o 
   9  10   0      461.78      532.02     54.91 o 
  10  10   0      277.77      287.17     17.68 o 
  11  10   0     1178.82     1245.22     76.99 o 
  12  10   0       44.67        6.43     49.55 o 
  13  10   0      799.02      874.07     97.04 o 
  14  10   0     1140.89     1022.30    120.02 o 
  15  10   0     2518.76     2487.98    144.35 o 
  16  10   0        3.70       -0.55     59.56 o 
  17  10   0       34.51       63.26     70.54 o 
   0  12   0     3296.49     3275.27    104.19 o 
   1  12   0     5114.08     5241.07     78.26 o 
   2  12   0    10743.25    10144.99    151.07 o 
   3  12   0    23757.33    24895.07    388.24 o 
   4  12   0     4234.48     4190.41     74.38 o 
   5  12   0    15079.92    14697.92    207.52 o 
   6  12   0     1131.35     1085.28     35.21 o 
   7  12   0      501.14      645.91     34.77 o 
   8  12   0     2678.58     2829.97     99.06 o 
   9  12   0      220.61      297.25     43.00 o 
  10  12   0      929.21     1037.32    109.74 o 
  11  12   0     1949.98     1998.56    114.87 o 
  12  12   0      213.11      300.13     60.88 o 
  13  12   0     4098.87     3970.17    167.87 o 
  14  12   0      730.24      695.64     90.59 o 
  15  12   0       88.75       13.43     56.45 o 
  16  12   0      341.31      417.46     93.53 o 
   0  14   0    12592.29    12257.43    250.56 o 
   1  14   0     2062.71     2082.35     65.36 o 
   2  14   0     5573.06     5823.58    111.58 o 
   3  14   0       21.84       69.55     29.68 o 
   4  14   0     4558.14     4546.54     93.18 o 
   5  14   0      782.17      842.66     47.61 o 
   6  14   0       51.46       21.49     30.18 o 
   7  14   0     4068.09     3952.65    108.68 o 
   8  14   0     9375.78     9216.65    198.67 o 
   9  14   0     3399.32     3555.04    115.45 o 
  10  14   0     1847.69     2048.92     93.08 o 
  11  14   0        0.34       14.04     45.25 o 
  12  14   0      657.63      752.86     77.01 o 
  13  14   0      246.00      219.40     58.07 o 
  14  14   0      149.79      185.55     64.12 o 
  15  14   0      685.06      789.78    100.46 o 
   0  16   0    13960.38    13928.35    306.24 o 
   1  16   0       78.53       65.29     29.28 o 
   2  16   0     2447.91     2602.39     90.40 o 
   3  16   0     4776.76     4852.86    117.39 o 
   4  16   0      562.75      665.63     46.79 o 
   5  16   0     4350.60     4281.29     99.27 o 
   6  16   0      346.93      283.03     40.37 o 
   7  16   0      815.58      859.88     64.90 o 
   8  16   0     1521.26     1732.13    101.16 o 
   9  16   0      978.47     1062.58     84.65 o 
  10  16   0        7.41       57.61     44.89 o 
  11  16   0     1869.33     1948.36    105.49 o 
  12  16   0       64.53       95.95     67.51 o 
  13  16   0      489.89      464.82     71.49 o 
  14  16   0        9.57        6.69     49.37 o 
   0  18   0     2042.06     2089.73     98.90 o 
   1  18   0      530.82      655.01     48.25 o 
   2  18   0     2425.83     2495.28     77.90 o 
   3  18   0     4379.62     4290.81    113.17 o 
   4  18   0      176.08      114.25     39.24 o 
   5  18   0     5464.59     5365.34    134.93 o 
   6  18   0     1309.45     1292.24     68.89 o 
   7  18   0       85.66       67.95     43.21 o 
   8  18   0     7508.41     7065.13    178.79 o 
   9  18   0     1126.11     1087.18    123.51 o 
  10  18   0      130.93      107.95     48.97 o 
  11  18   0      257.08      211.11     61.51 o 
  12  18   0       22.05       17.01     53.34 o 
  13  18   0     1429.55     1435.59    115.50 o 
   0  20   0     4412.85     4286.57    145.75 o 
   1  20   0     3184.47     3194.81     98.63 o 
   2  20   0       13.26       66.84     37.39 o 
   3  20   0       64.66       72.44     39.78 o 
   4  20   0       24.87       43.71     38.63 o 
   5  20   0       19.95      -10.17     40.12 o 
   6  20   0       78.62       55.73     54.89 o 
   7  20   0     1961.88     2032.92     96.44 o 
   8  20   0     2377.35     2210.54    107.68 o 
   9  20   0      273.84      299.17     73.70 o 
  10  20   0      979.04     1120.09    106.61 o 
  11  20   0       15.58       24.82     65.91 o 
   0  22   0      112.83      199.48     75.64 o 
   1  22   0        1.38      -14.37     37.45 o 
   2  22   0     1624.19     1748.71     82.79 o 
   3  22   0       42.57       82.66     43.96 o 
   4  22   0      155.65      173.00     48.41 o 
   5  22   0      166.53      181.68     51.44 o 
   6  22   0     2191.77     1947.61    100.44 o 
   7  22   0       22.35      -30.74     52.70 o 
   8  22   0        2.54      116.64     56.29 o 
   9  22   0       31.12       28.18     58.04 o 
   0  24   0      587.35      568.10    178.55 o 
   1  24   0      438.03      391.33    102.14 o 
   2  24   0       59.10      115.82     83.41 o 
   3  24   0     1009.60      994.19    122.97 o 
   4  24   0      118.63       91.78     46.78 o 
   5  24   0        2.80       72.46     50.66 o 
   2   1   1    53994.20    54953.29    917.52 o 
   3   1   1    76917.95    75834.36   1208.83 o 
   4   1   1    21961.67    21908.77    248.81 o 
   5   1   1     4001.93     4022.45     53.75 o 
   6   1   1    12911.30    12507.39    140.57 o 
   7   1   1     1175.95     1146.67     35.22 o 
   8   1   1     2365.82     2479.39     40.96 o 
   9   1   1     5170.49     5258.64     79.23 o 
  10   1   1     3417.13     3318.57     70.54 o 
  11   1   1    12137.06    12208.14    192.18 o 
  12   1   1     1114.52     1126.17     45.79 o 
  13   1   1     1697.06     1637.56     48.44 o 
  14   1   1     1896.51     1978.73     55.89 o 
  15   1   1      165.19      133.60     35.53 o 
  16   1   1      391.67      439.79     42.63 o 
  17   1   1      979.73      938.83     69.11 o 
  18   1   1      487.51      622.46    113.66 o 
   1   3   1     3842.68     3852.81     37.64 o 
   2   3   1   108139.95   113534.80   2604.67 o 
   3   3   1    10446.52    10747.67    147.86 o 
   4   3   1     4809.72     4497.79     71.99 o 
   5   3   1    39713.38    38797.40    665.80 o 
   6   3   1    25272.98    23890.00    292.53 o 
   7   3   1     2285.65     2562.78     37.25 o 
   8   3   1      668.63      658.17     36.59 o 
   9   3   1     5635.90     5599.18    106.64 o 
  10   3   1     6326.85     6357.80     95.68 o 
  11   3   1     2998.80     3103.26     53.98 o 
  12   3   1      521.14      601.81     32.07 o 
  13   3   1      763.57      832.74     48.19 o 
  14   3   1     9451.17     9196.20    163.47 o 
  15   3   1       94.76       90.45     30.77 o 
  16   3   1      998.79     1235.71     81.87 o 
  17   3   1      619.43      754.69    140.35 o 
  18   3   1      135.14       64.04     56.37 o 
   1   5   1    26760.03    28253.65    337.30 o 
   2   5   1    10601.89    10628.03    123.29 o 
   3   5   1     5489.79     5634.56     94.45 o 
   4   5   1    33015.36    31125.79    506.97 o 
   5   5   1    11993.85    12000.70    179.57 o 
   6   5   1     4625.90     4789.76     94.15 o 
   7   5   1     2983.75     2814.46     82.27 o 
   8   5   1      279.57      230.23     35.29 o 
   9   5   1     3766.19     3868.63    111.83 o 
  10   5   1      806.56      869.52     54.91 o 
  11   5   1    10020.69     9815.15    240.85 o 
  12   5   1     7236.40     6760.67    184.29 o 
  13   5   1      370.40      323.14     53.46 o 
  14   5   1      136.20      123.61     49.30 o 
  15   5   1       93.75      172.31     56.29 o 
  16   5   1     2143.75     2081.09    169.12 o 
  17   5   1       28.86        0.21     66.51 o 
  18   5   1      879.32      877.66     94.90 o 
   1   7   1     6361.09     5873.26     80.04 o 
   2   7   1     5365.40     5827.09     67.32 o 
   3   7   1     2484.42     2355.98     37.54 o 
   4   7   1     3825.53     4279.45     86.88 o 
   5   7   1     5636.67     5433.47    135.19 o 
   6   7   1      368.09      441.95     35.20 o 
   7   7   1     8653.39     8077.40    145.48 o 
   8   7   1      841.49      792.09     49.07 o 
   9   7   1    18511.26    17881.17    376.78 o 
  10   7   1      312.14      332.84     50.25 o 
  11   7   1      529.88      475.13     62.80 o 
  12   7   1      299.27      405.31     49.08 o 
  13   7   1     6959.06     6706.03    217.80 o 
  14   7   1      120.49       79.50     48.74 o 
  15   7   1     1138.95     1201.21    129.41 o 
  16   7   1        9.88      -14.44     45.93 o 
  17   7   1      516.74      336.55    114.80 o 
  18   7   1       79.27      136.37     74.88 o 
   1   9   1     3996.55     4021.67     59.98 o 
   2   9   1     9475.39    10041.16    124.04 o 
   3   9   1      931.24      925.40     47.08 o 
   4   9   1    57121.82    56972.13    956.09 o 
   5   9   1      344.13      321.04     35.33 o 
   6   9   1      265.48      278.64     36.22 o 
   7   9   1     3357.72     3351.22    123.89 o 
   8   9   1     1390.49     1381.04     62.81 o 
   9   9   1     6850.63     6811.49    154.20 o 
  10   9   1     5612.80     5205.37    141.13 o 
  11   9   1     1376.51     1433.11     95.10 o 
  12   9   1     8789.11     8870.75    277.57 o 
  13   9   1      199.31      224.61     60.55 o 
  14   9   1      296.24      210.34     86.68 o 
  15   9   1      115.98      162.81     60.13 o 
  16   9   1      150.24       80.64     65.80 o 
  17   9   1      364.37      315.13    118.07 o 
   1  11   1     7086.95     7408.15    102.75 o 
   2  11   1      810.83      823.60     40.03 o 
   3  11   1    11769.65    12083.08    180.72 o 
   4  11   1    23555.87    23800.28    340.20 o 
   5  11   1    16900.29    17068.78    254.05 o 
   6  11   1    11348.10    11007.08    180.02 o 
   7  11   1      384.86      389.36     36.27 o 
   8  11   1     1612.01     1596.79     77.79 o 
   9  11   1      604.55      609.10     52.88 o 
  10  11   1      470.35      369.04     51.84 o 
  11  11   1     5043.44     4869.89    158.99 o 
  12  11   1     3254.77     3169.33    137.01 o 
  13  11   1     1417.49     1636.23    260.27 o 
  14  11   1     1981.01     1950.37    122.81 o 
  15  11   1        3.93       28.45     84.72 o 
  16  11   1       53.59      -13.38     57.62 o 
   1  13   1     5996.00     5765.71    100.53 o 
   2  13   1     6907.53     6805.36    109.54 o 
   3  13   1     5998.11     6222.54    118.20 o 
   4  13   1      652.96      675.30     37.75 o 
   5  13   1      981.80     1098.26     51.39 o 
   6  13   1     2814.96     2786.87     88.82 o 
   7  13   1     1162.88     1107.95     54.47 o 
   8  13   1        5.80       21.83     33.91 o 
   9  13   1     1440.25     1598.44     87.06 o 
  10  13   1     1230.64     1395.22     93.44 o 
  11  13   1      871.09     1005.62    123.59 o 
  12  13   1     1388.69     1598.97    152.50 o 
  13  13   1      162.23      170.37     61.83 o 
  14  13   1     1205.06     1173.93    113.92 o 
  15  13   1       18.15      -42.36     61.88 o 
  16  13   1       37.82       18.34     77.70 o 
   1  15   1     6376.70     6486.13    114.83 o 
   2  15   1      810.01      858.70     45.64 o 
   3  15   1    19294.93    18939.11    346.86 o 
   4  15   1       40.77       79.96     33.02 o 
   5  15   1     3644.32     3540.20     78.91 o 
   6  15   1     3572.43     3644.30    137.43 o 
   7  15   1      872.92      999.27     58.48 o 
   8  15   1       42.54      -18.16     33.42 o 
   9  15   1     1936.11     1915.12    104.93 o 
  10  15   1      595.99      583.86     56.75 o 
  11  15   1     6097.90     6247.47    193.92 o 
  12  15   1      332.74      277.44     62.20 o 
  13  15   1     1116.59     1225.63     87.44 o 
  14  15   1      430.32      269.29     84.41 o 
  15  15   1      317.17      234.55     71.79 o 
   1  17   1     1353.01     1335.40     60.20 o 
   2  17   1     4199.49     4202.82     97.73 o 
   3  17   1      657.48      683.40     59.60 o 
   4  17   1       45.91       67.86     33.92 o 
   5  17   1      341.11      302.37     42.74 o 
   6  17   1     6123.67     5807.98    120.40 o 
   7  17   1       46.93       89.59     35.63 o 
   8  17   1      360.03      377.81     54.81 o 
   9  17   1        7.91       29.66     39.92 o 
  10  17   1      819.21     1041.12     91.80 o 
  11  17   1        6.18      -23.14     46.72 o 
  12  17   1       51.44      123.49     53.67 o 
  13  17   1      651.79      529.34     83.28 o 
   1  19   1      361.87      354.61     44.71 o 
   2  19   1      175.74      221.51     43.25 o 
   3  19   1     3458.01     3588.69    101.18 o 
   4  19   1     1983.95     1928.79    130.23 o 
   5  19   1     2765.98     2654.76     88.27 o 
   6  19   1      359.66      343.61     58.98 o 
   7  19   1      219.45      250.85     53.76 o 
   8  19   1      531.50      740.84    121.97 o 
   9  19   1      178.22      103.44     48.70 o 
  10  19   1      115.88      102.80     65.31 o 
  11  19   1     1897.16     1824.39    120.34 o 
  12  19   1     1262.27     1382.14     96.44 o 
   1  21   1     2609.96     2591.34     93.58 o 
   2  21   1      459.82      420.02     52.87 o 
   3  21   1       29.20       50.85     37.58 o 
   4  21   1     2829.50     2761.43     95.08 o 
   5  21   1      130.70      102.82     42.97 o 
   6  21   1      576.08      425.25     51.38 o 
   7  21   1     1381.88     1325.02     84.55 o 
   8  21   1       99.55       49.38     49.98 o 
   9  21   1      947.75     1113.19     83.59 o 
  10  21   1      524.87      428.16     86.52 o 
   1  23   1      798.67      812.53     89.83 o 
   2  23   1       17.72       87.50     45.30 o 
   3  23   1      258.52      186.73     48.24 o 
   4  23   1      792.10      838.70     92.96 o 
   5  23   1      195.69      148.43     48.53 o 
   6  23   1        9.61       -1.43     51.66 o 
   7  23   1      411.63      493.07     83.48 o 
   0   0   2   423786.38   407985.25  28851.75 o 
   2   0   2    42373.73    42986.77   1414.33 o 
   4   0   2     1208.95     1286.52     53.76 o 
   6   0   2      557.79      668.30     38.50 o 
   8   0   2    62742.66    61818.46   1515.55 o 
  10   0   2     1761.13     1760.81     71.38 o 
  12   0   2      381.59      300.69     74.51 o 
  14   0   2     5189.84     5245.75    143.06 o 
  16   0   2     7062.19     6816.54    208.40 o 
  18   0   2      483.06      541.82    144.05 o 
   0   2   2    32428.03    29681.31   1101.59 o 
   1   2   2    69110.79    71316.24   1394.31 o 
   2   2   2    21603.90    21066.82    284.85 o 
   3   2   2    12843.44    12310.79    171.21 o 
   4   2   2     2297.70     2313.98     44.52 o 
   5   2   2    12334.52    11507.00    169.10 o 
   6   2   2     8022.53     8108.02     96.65 o 
   7   2   2     9716.47     9967.16    117.88 o 
   8   2   2     6507.35     6831.05     87.10 o 
   9   2   2    17804.04    18011.01    239.25 o 
  10   2   2     4338.31     4442.93     73.61 o 
  11   2   2     5126.70     5284.24     87.38 o 
  12   2   2      545.56      571.08     25.23 o 
  13   2   2     3655.13     3654.70     89.79 o 
  14   2   2      250.36      268.64     21.40 o 
  15   2   2      441.69      441.58     28.93 o 
  16   2   2      400.39      461.55     59.54 o 
  17   2   2     1448.36     1603.27    123.89 o 
  18   2   2      517.09      522.79    131.76 o 
   0   4   2    16852.19    17766.18    389.94 o 
   1   4   2    56289.37    59066.81    859.95 o 
   2   4   2    26887.07    28020.67    371.33 o 
   3   4   2    16544.35    16402.21    229.56 o 
   4   4   2      626.57      684.22     42.86 o 
   5   4   2    22356.61    21554.09    338.62 o 
   6   4   2     3388.30     3117.88    103.22 o 
   7   4   2    15570.82    14992.80    263.55 o 
   8   4   2    21273.61    20568.79    368.10 o 
   9   4   2      158.79      272.80     43.93 o 
  10   4   2      752.15      774.91     56.87 o 
  11   4   2     1544.76     1588.47     70.13 o 
  12   4   2     1388.01     1402.02     70.06 o 
  13   4   2     1588.54     1635.33    101.52 o 
  14   4   2      702.27      681.87     67.39 o 
  15   4   2     3033.71     2927.30    116.73 o 
  16   4   2     1541.16     1724.23    135.51 o 
  17   4   2      346.36      311.50     74.58 o 
  18   4   2       10.57       -3.59     66.17 o 
   0   6   2     2581.22     2709.43     55.22 o 
   1   6   2    25761.16    26122.26    321.69 o 
   2   6   2    33235.65    33737.30    443.21 o 
   3   6   2     1775.71     1873.68     39.03 o 
   4   6   2     2212.83     2313.01     48.38 o 
   5   6   2    14819.84    15436.36    233.17 o 
   6   6   2     7296.11     7345.77    143.60 o 
   7   6   2    21996.19    20830.77    368.94 o 
   8   6   2     1232.41     1264.81     52.93 o 
   9   6   2     4429.39     4279.85    105.08 o 
  10   6   2    12757.58    13123.40    289.05 o 
  11   6   2     2546.17     2676.75     91.93 o 
  12   6   2     1454.65     1413.36    101.80 o 
  13   6   2      216.56      173.13     49.71 o 
  14   6   2      563.64      412.42     73.64 o 
  15   6   2     3243.32     3160.96    268.98 o 
  16   6   2        4.84       55.92     49.74 o 
  17   6   2      309.88      325.34     91.42 o 
  18   6   2     1389.47     1472.71    127.20 o 
   0   8   2      896.38      901.10     34.77 o 
   1   8   2     6329.11     6670.06     78.24 o 
   2   8   2    27085.32    26305.04    319.79 o 
   3   8   2     4447.27     4568.28     60.94 o 
   4   8   2       35.99       60.31     22.37 o 
   5   8   2      365.45      441.14     54.13 o 
   6   8   2    12072.98    12241.07    199.57 o 
   7   8   2     1468.24     1498.38     54.21 o 
   8   8   2       33.30       27.65     36.29 o 
   9   8   2     3614.03     3695.73    100.99 o 
  10   8   2     3909.97     3941.45    146.95 o 
  11   8   2     1472.80     1550.77     80.20 o 
  12   8   2     3512.72     3638.55    194.98 o 
  13   8   2      486.97      509.79     61.30 o 
  14   8   2      578.95      530.83     94.88 o 
  15   8   2      668.42      670.42     78.70 o 
  16   8   2      476.84      471.33     94.31 o 
  17   8   2       45.88       96.21     84.99 o 
   0  10   2    17259.79    17741.70    307.61 o 
   1  10   2    16804.31    16939.84    222.27 o 
   2  10   2      821.33      897.87     34.10 o 
   3  10   2     4520.93     4344.94     73.76 o 
   4  10   2      832.11      895.15     52.23 o 
   5  10   2     9228.72     9473.42    154.54 o 
   6  10   2     1089.79     1085.91     57.45 o 
   7  10   2    25120.57    24927.50    483.17 o 
   8  10   2     4545.83     4581.13    117.48 o 
   9  10   2     2359.10     2261.05    188.99 o 
  10  10   2      646.67      735.81     72.63 o 
  11  10   2     1386.88     1554.05     95.45 o 
  12  10   2      293.15      353.14     63.17 o 
  13  10   2     2045.96     2144.32    164.40 o 
  14  10   2      876.72     1089.16    104.91 o 
  15  10   2     3510.53     3576.78    173.27 o 
  16  10   2      222.92      234.55     79.46 o 
  17  10   2       36.24        3.22     88.37 o 
   0  12   2      900.15      933.43    112.23 o 
   1  12   2     4297.12     4332.78     81.26 o 
   2  12   2     6850.89     6844.64     98.21 o 
   3  12   2    14495.69    14944.83    217.91 o 
   4  12   2     1112.52     1138.08     63.67 o 
   5  12   2     7480.04     7319.23    139.44 o 
   6  12   2     6542.35     6683.88    120.95 o 
   7  12   2      775.25      848.21     52.55 o 
   8  12   2     2085.06     2009.36     86.01 o 
   9  12   2      198.99      159.09     50.71 o 
  10  12   2     3115.38     3063.86    149.03 o 
  11  12   2      709.45      961.49    122.81 o 
  12  12   2      816.09      764.68     94.30 o 
  13  12   2     3266.77     3258.42    149.42 o 
  14  12   2      644.78      904.51    105.57 o 
  15  12   2       50.38       90.84     61.58 o 
  16  12   2      255.36      248.97     81.39 o 
   0  14   2    11595.54    11602.21    241.48 o 
   1  14   2     3508.22     3721.30     79.82 o 
   2  14   2     1640.40     1584.18     65.60 o 
   3  14   2      382.21      378.65     37.87 o 
   4  14   2     1064.31     1231.24     50.66 o 
   5  14   2      366.65      450.08     70.37 o 
   6  14   2      408.67      403.82     44.28 o 
   7  14   2     1989.60     1938.38     88.69 o 
   8  14   2     6687.97     6690.90    164.90 o 
   9  14   2     1635.64     1680.91     81.39 o 
  10  14   2      942.79     1041.41     67.26 o 
  11  14   2      120.47      128.19     43.72 o 
  12  14   2      829.51      838.12     81.55 o 
  13  14   2      358.63      393.18     70.92 o 
  14  14   2       41.48       87.71     60.03 o 
  15  14   2      309.49      365.50    101.61 o 
   0  16   2     7066.49     7411.97    174.35 o 
   1  16   2      338.29      330.31     32.07 o 
   2  16   2     1225.44     1298.55     56.35 o 
   3  16   2     4332.89     4190.83    145.21 o 
   4  16   2      549.01      618.25     50.54 o 
   5  16   2     5585.77     5562.10    136.87 o 
   6  16   2        5.93        7.40     27.70 o 
   7  16   2     1204.74     1266.69     65.66 o 
   8  16   2     3806.00     3706.40    115.76 o 
   9  16   2     1907.50     1863.24    101.90 o 
  10  16   2      532.19      523.40     59.94 o 
  11  16   2     1127.04     1188.82     86.74 o 
  12  16   2      321.84      195.54     55.51 o 
  13  16   2      187.36      188.91     80.74 o 
  14  16   2      352.53      353.78     85.96 o 
   0  18   2     4328.75     4291.59    202.93 o 
   1  18   2      253.99      260.65     38.42 o 
   2  18   2     1721.24     1787.98    104.28 o 
   3  18   2     3082.71     3135.04    106.67 o 
   4  18   2      164.86      216.22     34.59 o 
   5  18   2     4118.30     4012.97     95.82 o 
   6  18   2     1986.02     1784.47     74.84 o 
   7  18   2      441.19      424.20     67.82 o 
   8  18   2     3803.78     3745.44    126.41 o 
   9  18   2      506.57      515.45     61.06 o 
  10  18   2       92.88       62.73     49.97 o 
  11  18   2      355.33      241.42     63.16 o 
  12  18   2      123.80      163.84     84.38 o 
   0  20   2     5090.23     4852.85    158.43 o 
   1  20   2     4819.19     4918.21    127.32 o 
   2  20   2      498.83      316.98     54.50 o 
   3  20   2      488.49      635.64     63.97 o 
   4  20   2      203.73      128.18     40.28 o 
   5  20   2      315.21      266.52     50.81 o 
   6  20   2       44.87       47.39     37.17 o 
   7  20   2     2375.33     2386.40     93.40 o 
   8  20   2     1798.73     1884.22     93.44 o 
   9  20   2      316.22      232.19     61.50 o 
  10  20   2      757.36      551.59     77.15 o 
  11  20   2       27.43       52.49     49.32 o 
   0  22   2      168.57      142.51     55.27 o 
   1  22   2       22.82       60.53     36.60 o 
   2  22   2     2685.83     2683.91    125.03 o 
   3  22   2       15.62      -12.25     35.11 o 
   4  22   2      125.40      111.69     48.34 o 
   5  22   2       56.78       12.26     41.38 o 
   6  22   2     1177.70     1238.17    103.66 o 
   7  22   2       10.73       42.13     40.11 o 
   8  22   2      263.12      229.15     56.13 o 
   0  24   2      274.80      284.61    117.16 o 
   1  24   2     1187.41     1159.37     97.82 o 
   2  24   2      180.74      180.33     45.90 o 
   3  24   2     1023.67      897.80    126.30 o 
   4  24   2      181.74      136.17     53.07 o 
   1   1   3     1939.40     1720.15     42.02 o 
   2   1   3     3411.39     3358.94    117.95 o 
   3   1   3    11726.38    11159.66    246.59 o 
   4   1   3     4357.29     4349.72     85.16 o 
   5   1   3    10987.11    10557.30    148.96 o 
   6   1   3    16611.76    16393.63    250.95 o 
   7   1   3     3293.99     2851.44     81.15 o 
   8   1   3     1584.15     1667.89     44.04 o 
   9   1   3     8366.48     8046.40    112.42 o 
  10   1   3     2478.06     2481.45     45.36 o 
  11   1   3    15837.58    15447.35    218.27 o 
  12   1   3      633.59      626.26     34.98 o 
  13   1   3      468.52      524.75     43.03 o 
  14   1   3      523.00      519.95     53.01 o 
  15   1   3      124.72       48.93     27.57 o 
  16   1   3      762.94      714.72    113.10 o 
  17   1   3      317.18      296.15    115.42 o 
  18   1   3      144.12      228.88    130.62 o 
   1   3   3     2236.84     2145.97     43.61 o 
   2   3   3    28825.47    29152.12    480.07 o 
   3   3   3     6871.69     6536.51    103.84 o 
   4   3   3     1882.22     1776.64     55.63 o 
   5   3   3    12303.13    12310.80    188.29 o 
   6   3   3    34483.62    35009.03    633.32 o 
   7   3   3     4350.67     4250.43     84.35 o 
   8   3   3     4712.31     4716.68     95.23 o 
   9   3   3     3890.17     3930.02     95.35 o 
  10   3   3     5646.85     5673.26    126.92 o 
  11   3   3      943.23     1110.59    114.21 o 
  12   3   3      561.68      619.92     50.03 o 
  13   3   3      240.81      257.80     48.73 o 
  14   3   3     2962.49     2977.54    142.60 o 
  15   3   3      216.54      198.44     48.89 o 
  16   3   3     1485.36     1625.80    133.47 o 
  17   3   3      673.58      543.27     74.14 o 
  18   3   3       17.57       33.28     81.67 o 
   1   5   3    14565.36    14732.76    307.58 o 
   2   5   3    17803.87    18733.24    242.50 o 
   3   5   3    46789.84    46854.09    856.29 o 
   4   5   3    71010.32    68906.50   1410.52 o 
   5   5   3     5222.04     5479.10    132.64 o 
   6   5   3     1260.69     1278.29     41.85 o 
   7   5   3      112.19      107.80     31.44 o 
   8   5   3      781.27      893.12     56.46 o 
   9   5   3      330.04      341.97     46.71 o 
  10   5   3      606.32      746.88     97.23 o 
  11   5   3     6516.60     6535.76    205.48 o 
  12   5   3     7246.13     6957.76    198.87 o 
  13   5   3      947.18     1012.93    107.00 o 
  14   5   3      167.27       97.62     48.99 o 
  15   5   3      223.54      300.95     70.53 o 
  16   5   3     1430.67     1397.32    114.43 o 
  17   5   3      164.16      162.13     62.98 o 
  18   5   3      233.52      194.19     85.62 o 
   1   7   3    29878.54    29852.33    354.07 o 
   2   7   3     1036.88     1127.39     26.72 o 
   3   7   3      825.05      924.85     30.67 o 
   4   7   3     9086.38     9726.46    165.77 o 
   5   7   3    15480.83    15017.35    231.69 o 
   6   7   3      632.89      674.84     38.57 o 
   7   7   3    10490.94    10571.27    228.84 o 
   8   7   3      492.47      492.92     68.92 o 
   9   7   3    11685.15    11564.58    223.89 o 
  10   7   3      324.94      334.97     48.03 o 
  11   7   3      158.72      171.68     50.28 o 
  12   7   3      957.32     1119.03     85.91 o 
  13   7   3     4121.31     4159.94    168.55 o 
  14   7   3       30.87       16.48     56.61 o 
  15   7   3     1303.00     1406.64    112.08 o 
  16   7   3       65.60       62.77     74.50 o 
  17   7   3     1157.38     1219.87    112.97 o 
   1   9   3    17936.88    18462.33    201.44 o 
   2   9   3     6215.10     6403.83     74.16 o 
   3   9   3      940.39      873.69     44.67 o 
   4   9   3    95887.09    94070.28   2271.10 o 
   5   9   3     4688.88     5054.91    102.08 o 
   6   9   3     1959.94     2043.28     65.39 o 
   7   9   3     1905.70     1976.60     75.98 o 
   8   9   3     1031.28      968.11     68.51 o 
   9   9   3     3346.71     3517.21    102.18 o 
  10   9   3     1392.84     1312.00     81.05 o 
  11   9   3      187.15      202.00     49.26 o 
  12   9   3    14952.01    14382.16    411.19 o 
  13   9   3      786.98      733.57     90.75 o 
  14   9   3      240.20      373.26     70.28 o 
  15   9   3       83.85       90.05     61.74 o 
  16   9   3      204.12      216.74     70.51 o 
  17   9   3      752.93      791.63    112.30 o 
   1  11   3     2738.83     2683.57     49.61 o 
   2  11   3     2480.98     2387.67     73.34 o 
   3  11   3    19681.02    19935.87    243.71 o 
   4  11   3    15145.13    14604.67    210.63 o 
   5  11   3     2687.08     2621.54     61.70 o 
   6  11   3     2950.49     3057.07     91.26 o 
   7  11   3     3412.45     3460.57     96.91 o 
   8  11   3      613.37      868.33     82.20 o 
   9  11   3      759.44      761.46     55.64 o 
  10  11   3      661.63      720.65     63.75 o 
  11  11   3     2085.21     2089.72    116.41 o 
  12  11   3     2698.34     2642.42    154.50 o 
  13  11   3     1847.67     1897.50    111.46 o 
  14  11   3     2022.98     2239.54    128.74 o 
  15  11   3       21.71       10.40     51.11 o 
  16  11   3      414.19      498.55     89.43 o 
   1  13   3     4483.67     4641.63     76.42 o 
   2  13   3     9284.54     9279.80    123.47 o 
   3  13   3     3226.86     3189.46     60.57 o 
   4  13   3     2158.93     2203.89     53.85 o 
   5  13   3     2271.11     2134.70     78.70 o 
   6  13   3     3587.80     3376.59     92.60 o 
   7  13   3      722.90      728.37     44.47 o 
   8  13   3      255.27      233.29     35.27 o 
   9  13   3     2171.56     2185.27    139.65 o 
  10  13   3     1048.85     1163.56     79.27 o 
  11  13   3      612.85      723.65     97.42 o 
  12  13   3     2380.02     2430.47    158.98 o 
  13  13   3      334.10      331.34     69.23 o 
  14  13   3     1311.87     1374.40    115.88 o 
  15  13   3       93.71      178.54     72.12 o 
   1  15   3     1271.17     1255.94     42.48 o 
   2  15   3     2209.57     2403.33     53.44 o 
   3  15   3     6614.79     6506.61    111.56 o 
   4  15   3       12.07       36.45     23.76 o 
   5  15   3     1264.91     1275.76     61.56 o 
   6  15   3     2031.83     2081.69     80.03 o 
   7  15   3     2506.85     2337.84     71.72 o 
   8  15   3      155.51      134.32     40.71 o 
   9  15   3     1253.42     1290.24     70.34 o 
  10  15   3       50.98       26.96     43.74 o 
  11  15   3     6831.16     6590.05    201.09 o 
  12  15   3       16.85       28.65     41.25 o 
  13  15   3       41.21       98.50     63.68 o 
  14  15   3      359.73      356.61     80.85 o 
   1  17   3     1151.00     1189.03     49.35 o 
   2  17   3     4996.53     5065.04     97.70 o 
   3  17   3      194.64      190.86     27.56 o 
   4  17   3       46.86       50.78     25.89 o 
   5  17   3      264.16      193.37     54.84 o 
   6  17   3     3195.58     3287.21    110.31 o 
   7  17   3     2202.73     2001.89    109.40 o 
   8  17   3      528.96      551.26     57.30 o 
   9  17   3      591.99      545.71     54.48 o 
  10  17   3      920.39      957.95    101.25 o 
  11  17   3        5.98       15.52     44.85 o 
  12  17   3       67.91      102.45     49.22 o 
  13  17   3      484.93      412.70     73.19 o 
   1  19   3      354.22      273.32     39.33 o 
   2  19   3      109.60       67.91     30.68 o 
   3  19   3     1899.84     1910.50     61.66 o 
   4  19   3     1890.83     1859.42     63.14 o 
   5  19   3     1196.73     1333.64     75.43 o 
   6  19   3     1104.65     1172.16     74.20 o 
   7  19   3      254.26      244.77     42.36 o 
   8  19   3      556.15      662.32     64.30 o 
   9  19   3       50.76      115.31     44.53 o 
  10  19   3       22.81       64.48     49.12 o 
  11  19   3     1319.59     1304.20     90.02 o 
   1  21   3     4831.78     4757.43    137.03 o 
   2  21   3      348.49      334.21     57.79 o 
   3  21   3      109.09       83.58     35.81 o 
   4  21   3     2646.54     2459.34     89.40 o 
   5  21   3      143.15      159.00     46.52 o 
   6  21   3       17.66       28.58     40.91 o 
   7  21   3     1445.00     1286.38     79.89 o 
   8  21   3       30.20       80.78     43.98 o 
   9  21   3      660.90      654.87     82.67 o 
   1  23   3      868.66      903.35     63.22 o 
   2  23   3       45.13       22.78     42.46 o 
   3  23   3      292.95      176.10     70.93 o 
   4  23   3      778.13      659.36     71.77 o 
   5  23   3      611.04      525.34     79.03 o 
   6  23   3      513.28      299.68     90.98 o 
   0   0   4    87798.52    86427.49   3608.22 o 
   2   0   4      130.14      112.27     74.39 o 
   4   0   4     2298.39     2064.82    104.26 o 
   6   0   4      673.44      600.66    133.93 o 
   8   0   4    55195.99    52791.43   1475.86 o 
  10   0   4     3571.04     3362.99    213.90 o 
  12   0   4     1822.87     1772.92    110.28 o 
  14   0   4     5461.17     4983.50    215.97 o 
  16   0   4     1426.80     1377.20    246.22 o 
  18   0   4      236.90      209.64    171.77 o 
   0   2   4     9410.32     9255.89    156.85 o 
   1   2   4    12610.95    12563.76    160.38 o 
   2   2   4     9594.44     9761.13    164.89 o 
   3   2   4      725.23      622.17     56.89 o 
   4   2   4     1145.91     1207.28     41.80 o 
   5   2   4    18189.13    17279.52    341.03 o 
   6   2   4     9118.44     9569.84    169.60 o 
   7   2   4     1477.32     1530.45     49.31 o 
   8   2   4     9306.22     9461.35    173.95 o 
   9   2   4     9789.92     9459.82    199.20 o 
  10   2   4     4069.08     4119.38    121.12 o 
  11   2   4     2002.99     2142.05    100.39 o 
  12   2   4       99.65       79.55     44.63 o 
  13   2   4     5195.09     5155.74    153.22 o 
  14   2   4       18.04      -14.58     32.71 o 
  15   2   4      449.16      365.14     65.66 o 
  16   2   4      150.48      205.99     65.58 o 
  17   2   4     2278.85     2297.59    273.91 o 
  18   2   4      446.77      430.72    139.60 o 
   1   4   4     3215.04     2955.19     82.28 o 
   2   4   4      436.77      431.49     31.78 o 
   3   4   4    11109.69    10863.45    181.56 o 
   4   4   4     1689.49     1500.51    123.02 o 
   5   4   4     7889.45     7375.00    122.81 o 
   6   4   4    10434.00    10481.89    181.98 o 
   7   4   4    11261.47    11240.68    187.54 o 
   8   4   4    15100.51    14764.22    254.92 o 
   9   4   4      124.05      112.27     42.13 o 
  10   4   4     1710.18     1794.29    102.31 o 
  11   4   4      351.28      349.77     51.88 o 
  12   4   4      150.93       81.80     51.32 o 
  13   4   4     2043.07     2095.10     92.66 o 
  14   4   4      197.46      256.00     57.27 o 
  15   4   4     1800.15     1883.04    104.10 o 
  16   4   4      935.93      931.00    109.46 o 
  17   4   4       70.62       71.52     51.59 o 
  18   4   4        4.19       62.16    109.68 o 
   0   6   4     5698.76     5116.07    183.06 o 
   1   6   4    19951.17    19312.45    290.97 o 
   2   6   4    45055.09    45701.06    823.26 o 
   3   6   4    13720.55    15074.76    193.47 o 
   4   6   4    10167.40    10366.71    155.70 o 
   5   6   4     3380.23     3825.05     70.00 o 
   6   6   4     4682.11     4406.15    103.49 o 
   7   6   4    26439.81    26186.25    468.40 o 
   8   6   4     1390.38     1420.93     57.89 o 
   9   6   4     5961.46     5625.07    137.81 o 
  10   6   4    10343.55    10061.44    290.45 o 
  11   6   4      752.64      809.00     69.51 o 
  12   6   4      254.42      303.20     59.47 o 
  13   6   4      441.21      376.53     58.28 o 
  14   6   4     1126.41     1061.18     85.31 o 
  15   6   4     3610.46     3660.93    165.87 o 
  16   6   4      136.64      213.27     63.73 o 
  17   6   4      492.14      473.32     83.21 o 
   0   8   4     2734.11     2553.52     46.92 o 
   1   8   4     2766.61     2660.55     30.52 o 
   2   8   4    48542.07    48983.90    717.95 o 
   3   8   4    10973.81    11204.69    151.53 o 
   4   8   4     4272.11     4769.81     75.22 o 
   5   8   4     1682.51     1721.65     80.96 o 
   6   8   4     9186.10     8877.50    153.34 o 
   7   8   4     4902.00     4738.53    181.80 o 
   8   8   4     1429.97     1395.73     60.80 o 
   9   8   4     2067.20     2068.07     85.84 o 
  10   8   4     4764.01     4907.84    130.00 o 
  11   8   4      129.80      110.06     47.10 o 
  12   8   4     2580.88     2530.95    110.83 o 
  13   8   4      174.58      125.38     52.51 o 
  14   8   4      599.10      660.29     78.60 o 
  15   8   4      994.79     1051.64     91.62 o 
  16   8   4      135.60      196.15     82.73 o 
  17   8   4       59.56        1.27     61.30 o 
   0  10   4    16739.31    16934.70    237.68 o 
   1  10   4    15696.31    15626.64    172.22 o 
   2  10   4      373.55      436.47     22.38 o 
   3  10   4     4213.19     4024.77     55.60 o 
   4  10   4      744.15      728.71     44.19 o 
   5  10   4     3955.52     3934.44     77.84 o 
   6  10   4     2934.70     3199.98     91.44 o 
   7  10   4    15413.45    15212.00    272.40 o 
   8  10   4     1664.36     1610.89     76.17 o 
   9  10   4     2898.16     2865.57    140.65 o 
  10  10   4     2149.29     2335.59    128.12 o 
  11  10   4      836.23      890.94     80.64 o 
  12  10   4      205.27      209.33     60.73 o 
  13  10   4     1477.97     1374.71    122.49 o 
  14  10   4      261.47      236.62     68.80 o 
  15  10   4     3794.01     3914.68    163.27 o 
  16  10   4      496.12      503.20     91.36 o 
   0  12   4     1173.53     1333.78     44.07 o 
   1  12   4     1317.29     1401.34     51.43 o 
   2  12   4     7334.35     7096.49    112.56 o 
   3  12   4     7187.93     7025.74     97.41 o 
   4  12   4      411.26      418.93     26.61 o 
   5  12   4     4773.72     4458.28     81.01 o 
   6  12   4    10143.16     9931.11    166.40 o 
   7  12   4     1078.96     1037.28     60.40 o 
   8  12   4     1675.56     1628.48    107.05 o 
   9  12   4     1071.72     1226.16     79.43 o 
  10  12   4     4753.69     4461.52    155.98 o 
  11  12   4       69.10       22.17     49.73 o 
  12  12   4      327.74      357.20     60.77 o 
  13  12   4     2397.07     2468.08    120.05 o 
  14  12   4      196.50      148.62     69.26 o 
  15  12   4       50.48       12.28     63.17 o 
  16  12   4       28.39       20.29    120.37 o 
   0  14   4    13396.96    13892.54    495.01 o 
   1  14   4     2814.84     2877.76     59.78 o 
   2  14   4      787.71      842.73     49.71 o 
   3  14   4      381.28      453.76     26.84 o 
   4  14   4      122.85      122.93     21.53 o 
   5  14   4      846.54      805.46     39.14 o 
   6  14   4      297.29      383.98     35.29 o 
   7  14   4      491.46      497.79     38.35 o 
   8  14   4     4411.84     4326.05    106.71 o 
   9  14   4       29.98       -0.75     31.15 o 
  10  14   4     1046.22     1139.21     84.35 o 
  11  14   4        1.83       33.78     47.78 o 
  12  14   4     1897.40     1980.84    120.08 o 
  13  14   4      693.25      640.25     81.13 o 
  14  14   4      710.76      684.47    115.59 o 
  15  14   4      551.81      331.71     91.71 o 
   0  16   4     5807.75     5986.70    282.38 o 
   1  16   4      102.53      100.86     24.65 o 
   2  16   4       22.45       34.88     26.61 o 
   3  16   4     2006.37     1923.17     52.66 o 
   4  16   4       27.62       20.78     26.19 o 
   5  16   4     5537.67     5461.24    127.77 o 
   6  16   4      392.05      324.82     46.55 o 
   7  16   4     1734.48     1720.51     79.20 o 
   8  16   4     4486.45     4238.05    106.12 o 
   9  16   4     2128.70     2220.73    108.01 o 
  10  16   4      654.70      829.15     60.19 o 
  11  16   4      743.47      764.81     83.79 o 
  12  16   4      250.60      237.31     52.69 o 
  13  16   4      229.77      250.82     68.84 o 
   0  18   4     3786.61     3684.81    137.62 o 
   1  18   4       22.38       52.58     27.81 o 
   2  18   4     3101.14     3038.05     92.00 o 
   3  18   4     1138.35     1241.53     56.08 o 
   4  18   4      124.15       71.57     32.51 o 
   5  18   4     3019.54     2957.56    106.31 o 
   6  18   4     2078.71     2136.12     79.41 o 
   7  18   4      321.55      401.47     70.71 o 
   8  18   4      581.91      737.94     66.97 o 
   9  18   4      121.77      197.82     42.54 o 
  10  18   4      346.31      317.83     51.58 o 
  11  18   4      382.06      310.47     64.17 o 
  12  18   4       56.89       32.28     60.28 o 
   0  20   4     8961.15     8049.62    190.82 o 
   1  20   4     4225.67     4110.94     91.26 o 
   2  20   4      229.73      215.83     49.50 o 
   3  20   4      123.79       85.69     33.64 o 
   4  20   4      502.48      488.19     68.14 o 
   5  20   4      935.27      940.76     50.22 o 
   6  20   4      175.73      166.19     39.40 o 
   7  20   4     2568.37     2493.28    103.97 o 
   8  20   4     1588.66     1599.10     88.46 o 
   9  20   4      491.18      588.35     95.08 o 
  10  20   4      703.45      583.25     63.49 o 
   0  22   4      205.29      219.11    140.66 o 
   1  22   4       17.03       -8.46     64.66 o 
   2  22   4     2653.37     2391.00    107.98 o 
   3  22   4       11.09       -8.90     40.95 o 
   4  22   4      453.23      274.33     85.59 o 
   5  22   4      348.40      347.66    122.60 o 
   6  22   4      640.79      440.74    113.63 o 
   7  22   4       46.79      112.80     52.26 o 
   0  24   4       44.23        5.43     84.16 o 
   1  24   4     1336.35     1421.14    489.71 o 
   2  24   4       11.79       76.13    181.91 o 
   1   1   5     2439.51     2358.98     63.52 o 
   2   1   5     2723.68     2544.11     61.72 o 
   3   1   5    25599.06    25246.43    551.00 o 
   4   1   5     3703.85     3645.16    100.23 o 
   5   1   5     3939.14     3795.82    114.74 o 
   6   1   5    15884.46    16117.74    437.10 o 
   7   1   5     4169.68     4304.64    134.34 o 
   8   1   5      493.32      521.84     95.36 o 
   9   1   5     5737.02     5691.29    198.22 o 
  10   1   5     1862.78     1543.36    122.88 o 
  11   1   5    12116.52    11030.64    377.40 o 
  12   1   5       43.05       50.52     68.38 o 
  13   1   5      399.08      521.50     94.67 o 
  14   1   5     1098.02     1178.79    144.80 o 
  15   1   5      215.90      409.60    103.69 o 
  16   1   5      358.85      411.74    118.11 o 
  17   1   5      134.16      249.22    138.99 o 
  18   1   5      201.10      215.71    192.06 o 
   1   3   5    11443.17    12607.97    209.48 o 
   2   3   5    10040.76     9330.76    211.72 o 
   3   3   5     8552.07     8157.33    196.70 o 
   4   3   5      163.00      332.68    131.20 o 
   5   3   5     5520.19     5322.69    124.08 o 
   6   3   5    19571.34    18401.63    352.32 o 
   7   3   5     7970.15     7846.85    202.64 o 
   8   3   5     4459.21     4359.58    113.86 o 
   9   3   5     4604.62     4603.03    125.75 o 
  10   3   5     4248.12     4222.73    125.67 o 
  11   3   5      138.88      118.10     42.35 o 
  12   3   5      103.08       45.65     40.61 o 
  13   3   5      432.87      525.16    107.20 o 
  14   3   5     2181.59     2290.49    105.44 o 
  15   3   5      255.63      246.56     83.82 o 
  16   3   5     1672.31     1363.87     95.54 o 
  17   3   5      412.90      409.23    154.20 o 
   1   5   5     3785.13     3753.43     71.83 o 
   2   5   5     4702.90     4874.83    106.81 o 
   3   5   5    21887.14    21990.55    343.73 o 
   4   5   5    56619.47    55195.14   1332.82 o 
   5   5   5     2881.17     2988.56    109.62 o 
   6   5   5     1214.08     1216.49     81.13 o 
   7   5   5     2124.34     2137.24     62.23 o 
   8   5   5      106.20      155.35     31.29 o 
   9   5   5     2966.97     3100.61    100.61 o 
  10   5   5      687.52      862.18     55.21 o 
  11   5   5     3979.68     3705.03    138.34 o 
  12   5   5     6664.01     6366.15    167.65 o 
  13   5   5     1010.59     1046.12     90.33 o 
  14   5   5      204.95      146.66     53.90 o 
  15   5   5      517.54      499.02     72.66 o 
  16   5   5      925.08      559.29    189.00 o 
  17   5   5       88.11       41.52     62.24 o 
   1   7   5    34965.83    35159.50    665.78 o 
   2   7   5      778.66      794.92     25.79 o 
   3   7   5     3176.55     3228.64     99.28 o 
   4   7   5    10455.16    10892.63    199.40 o 
   5   7   5    13684.03    13693.56    226.76 o 
   6   7   5      815.16      806.32     44.32 o 
   7   7   5     8459.84     8365.81    171.94 o 
   8   7   5      482.99      467.80     52.07 o 
   9   7   5     9288.94     9277.76    203.65 o 
  10   7   5     1491.83     1667.26    168.34 o 
  11   7   5      344.09      361.40     82.78 o 
  12   7   5      886.15      799.78     66.77 o 
  13   7   5     2780.98     2801.51    133.45 o 
  14   7   5       40.34       73.98     58.69 o 
  15   7   5     1280.87     1373.16     98.12 o 
  16   7   5        5.92       45.21     64.26 o 
  17   7   5     1354.88     1355.28    166.75 o 
   1   9   5    10476.47    10160.88    142.17 o 
   2   9   5      687.35      647.67     31.82 o 
   3   9   5      797.64      965.24     53.05 o 
   4   9   5    54077.84    54202.34   1070.69 o 
   5   9   5     1063.36     1075.63     61.90 o 
   6   9   5      570.22      624.24     35.78 o 
   7   9   5     2140.16     1982.29    120.12 o 
   8   9   5     1639.75     1747.47    112.49 o 
   9   9   5     1084.97     1076.17     82.60 o 
  10   9   5      406.34      410.14     50.33 o 
  11   9   5      199.70      113.76     50.57 o 
  12   9   5     8214.29     7910.27    209.59 o 
  13   9   5      723.58      655.70     74.82 o 
  14   9   5      244.56      265.83     86.29 o 
  15   9   5      161.65      145.36     68.44 o 
  16   9   5       58.93       34.87     64.15 o 
   1  11   5     4406.55     4532.81     57.44 o 
   2  11   5     5054.84     5119.75     81.20 o 
   3  11   5    10715.28    10480.69    135.52 o 
   4  11   5     9627.34     9391.32    135.61 o 
   5  11   5     3716.64     3664.07     75.05 o 
   6  11   5     3160.59     3137.20     99.44 o 
   7  11   5     3725.59     3664.59    121.34 o 
   8  11   5      551.99      617.30     50.24 o 
   9  11   5      815.29      978.60     76.93 o 
  10  11   5     1132.16     1151.53     87.87 o 
  11  11   5     1923.50     1976.94     91.47 o 
  12  11   5     1955.29     1923.65    135.14 o 
  13  11   5     1963.95     2087.18    123.65 o 
  14  11   5     1624.79     1720.69    107.12 o 
  15  11   5       46.15       18.22     58.47 o 
  16  11   5      561.45      572.05     85.93 o 
   1  13   5     4774.85     5030.32    143.82 o 
   2  13   5     6869.41     7112.35     84.46 o 
   3  13   5      307.27      283.52     20.97 o 
   4  13   5     3286.31     3277.70     72.48 o 
   5  13   5     2198.50     2103.49     59.87 o 
   6  13   5     2719.56     2859.32     65.97 o 
   7  13   5     1116.29     1203.16     83.57 o 
   8  13   5      156.00      157.97     41.93 o 
   9  13   5     3086.40     3145.41    147.93 o 
  10  13   5     1525.70     1711.20     88.85 o 
  11  13   5      685.52      863.23     92.22 o 
  12  13   5     1099.34     1152.79     90.53 o 
  13  13   5      676.22      651.00     96.06 o 
  14  13   5      939.53      919.96    122.81 o 
  15  13   5      101.59       62.04     65.97 o 
   1  15   5      750.28      751.18     25.69 o 
   2  15   5     1438.86     1421.00     27.43 o 
   3  15   5     5335.27     5399.89     95.42 o 
   4  15   5       52.51       33.85     18.13 o 
   5  15   5     1247.74     1284.69     45.58 o 
   6  15   5      760.14      735.14     74.87 o 
   7  15   5      776.21      833.18    109.02 o 
   8  15   5      140.21       83.08     33.44 o 
   9  15   5      479.92      467.94     53.36 o 
  10  15   5       84.69       90.71     38.23 o 
  11  15   5     5997.10     6132.56    253.95 o 
  12  15   5      122.99       92.90     67.51 o 
  13  15   5       22.28       50.84     75.78 o 
  14  15   5      651.92      462.38    115.58 o 
   1  17   5      912.09      940.93     43.92 o 
   2  17   5     4181.40     4144.48     67.93 o 
   3  17   5       11.17        6.95     24.29 o 
   4  17   5      142.33       95.61     22.56 o 
   5  17   5      723.19      642.82     38.23 o 
   6  17   5     2695.68     2759.68     94.99 o 
   7  17   5     1738.69     1772.02     89.40 o 
   8  17   5      641.30      646.12     64.97 o 
   9  17   5      874.66      843.80     70.31 o 
  10  17   5      937.07     1146.65     89.50 o 
  11  17   5       44.94       73.51     41.58 o 
  12  17   5       35.29       51.26     46.06 o 
   1  19   5      843.80      802.76     28.91 o 
   2  19   5       77.00       54.97     29.95 o 
   3  19   5     2671.39     2699.75     81.03 o 
   4  19   5     2816.33     2636.79     72.60 o 
   5  19   5      871.14      894.38     77.22 o 
   6  19   5      754.47      651.32     69.60 o 
   7  19   5      120.46      128.84     35.39 o 
   8  19   5      488.31      394.14     57.21 o 
   9  19   5      201.45      157.38     83.15 o 
  10  19   5        8.89       16.76     45.87 o 
   1  21   5     3070.54     2971.77    240.18 o 
   2  21   5      280.41      324.36    112.42 o 
   3  21   5      350.84      112.26    165.01 o 
   4  21   5     1658.55     1511.16    170.94 o 
   5  21   5       20.42       -3.81     33.81 o 
   6  21   5       99.76      104.52     42.18 o 
   7  21   5     1166.18     1017.61     90.78 o 
   8  21   5       32.97      106.26     47.74 o 
   1  23   5      828.61      801.86    152.72 o 
   2  23   5       22.83      116.31    146.07 o 
   3  23   5       36.37      -37.87    255.62 o 
   4  23   5      904.40      980.71    267.83 o 
   0   0   6    80518.91    80062.26   3411.96 o 
   2   0   6    12324.86    13287.90    287.69 o 
   4   0   6      145.99       87.92     50.04 o 
   6   0   6      847.25      665.61     96.05 o 
   8   0   6    29246.90    27304.69   1089.51 o 
  10   0   6       82.30       78.45    150.13 o 
  12   0   6     1038.40     1049.77    159.63 o 
  14   0   6     4429.62     4536.18    354.66 o 
  16   0   6     3245.86     2614.55    338.32 o 
   0   2   6    10482.18    10774.11    203.97 o 
   1   2   6    25115.28    25912.06    395.07 o 
   2   2   6     2536.34     2430.61     78.08 o 
   3   2   6    10769.65    10252.44    248.21 o 
   4   2   6      590.47      729.18     51.34 o 
   5   2   6    17965.89    17409.86    402.47 o 
   6   2   6     4715.74     4723.54    144.42 o 
   7   2   6      212.38      128.20     64.69 o 
   8   2   6     7406.85     7857.90    247.76 o 
   9   2   6     6566.32     6023.01    217.49 o 
  10   2   6     5937.10     5790.05    271.08 o 
  11   2   6     3443.79     3267.08    203.27 o 
  12   2   6     1012.59      781.91    138.07 o 
  13   2   6     2877.78     2674.88    227.00 o 
  14   2   6       98.20      105.04    102.61 o 
  15   2   6      673.24      650.64    162.64 o 
  16   2   6      174.61      165.61    103.76 o 
  17   2   6      922.96      729.03    155.77 o 
   0   4   6    28096.75    27320.39    585.90 o 
   1   4   6    14360.66    15184.47    265.61 o 
   2   4   6      270.85      509.39    117.51 o 
   3   4   6     4986.17     4663.88     93.21 o 
   4   4   6        4.97       -3.62     39.90 o 
   5   4   6    10183.22     9336.23    268.59 o 
   6   4   6    12153.34    11716.80    407.26 o 
   7   4   6     9948.20     9426.63    203.67 o 
   8   4   6    13909.50    13427.16    288.62 o 
   9   4   6      439.20      539.20     53.41 o 
  10   4   6     1662.15     1749.91    143.61 o 
  11   4   6      452.24      499.15     55.79 o 
  12   4   6       25.63       33.63     38.65 o 
  13   4   6     2501.69     2433.63    110.51 o 
  14   4   6      823.80      952.58     81.37 o 
  15   4   6     2981.14     2759.54    133.27 o 
  16   4   6     1255.84     1799.08    438.31 o 
  17   4   6      133.24       98.66    152.83 o 
   0   6   6     2843.12     2550.68    142.16 o 
   1   6   6    13908.87    13342.70    346.65 o 
   2   6   6    16036.30    15677.84    268.31 o 
   3   6   6      751.17      707.52     64.73 o 
   4   6   6     2890.58     3063.67     90.21 o 
   5   6   6      544.54      496.99     43.70 o 
   6   6   6     4341.14     4313.23    158.39 o 
   7   6   6     9535.40     9433.53    250.48 o 
   8   6   6      895.50      971.99     67.33 o 
   9   6   6     2103.19     2324.94    119.25 o 
  10   6   6     5033.76     5006.98    157.42 o 
  11   6   6     1419.47     1358.82    147.76 o 
  12   6   6      592.63      515.18     70.82 o 
  13   6   6      164.59       74.35     57.13 o 
  14   6   6      770.40      881.08     96.20 o 
  15   6   6     1392.90     1288.55    116.63 o 
  16   6   6      404.64      374.50    139.62 o 
  17   6   6      279.76      171.30     78.73 o 
   0   8   6     4088.52     4119.70    312.84 o 
   1   8   6     6388.59     7118.58    444.52 o 
   2   8   6    29155.46    28083.20    546.88 o 
   3   8   6     1203.14     1222.68     80.07 o 
   4   8   6      656.67      667.96     53.78 o 
   5   8   6       78.48      140.06     34.58 o 
   6   8   6     3234.51     3034.35    118.78 o 
   7   8   6     5082.30     5237.70    143.35 o 
   8   8   6      441.89      461.17     44.23 o 
   9   8   6     3957.31     3570.98    101.77 o 
  10   8   6     3234.92     3249.31    139.88 o 
  11   8   6      101.88      116.74     54.27 o 
  12   8   6     1486.74     1533.99     84.47 o 
  13   8   6      141.52      186.61     62.89 o 
  14   8   6      797.53      775.06     89.95 o 
  15   8   6      640.52      680.86     93.55 o 
  16   8   6      136.71      100.76     70.44 o 
   0  10   6     5654.79     5749.39    277.72 o 
   1  10   6    12680.66    12449.89    345.80 o 
   2  10   6      701.14      805.09     22.65 o 
   3  10   6     3593.11     3462.65     95.63 o 
   4  10   6     1046.73     1094.49     49.21 o 
   5  10   6     5560.83     5557.88    135.24 o 
   6  10   6      228.69      178.48     30.54 o 
   7  10   6    13554.33    13394.19    261.35 o 
   8  10   6     1904.79     1853.57     88.18 o 
   9  10   6      751.38      601.67     72.80 o 
  10  10   6      214.91      125.15     56.04 o 
  11  10   6       43.32       17.51     45.40 o 
  12  10   6      183.65       96.05     48.16 o 
  13  10   6     1032.02     1270.19    172.02 o 
  14  10   6       75.01       -0.57     48.45 o 
  15  10   6     2565.51     2525.54    148.96 o 
   0  12   6      270.36      248.88    100.09 o 
   1  12   6     1413.85     1444.21    134.76 o 
   2  12   6     3954.84     4057.32     70.24 o 
   3  12   6     6137.62     6274.33    123.42 o 
   4  12   6       92.00      103.25     32.02 o 
   5  12   6     1171.68     1241.69     33.85 o 
   6  12   6     6133.88     5861.99    139.77 o 
   7  12   6      596.41      551.40     52.32 o 
   8  12   6      513.25      507.14     42.51 o 
   9  12   6      527.61      668.21     97.04 o 
  10  12   6     2814.64     2862.88    102.11 o 
  11  12   6      545.92      561.15     62.70 o 
  12  12   6      863.57      805.58     88.07 o 
  13  12   6     1746.66     1860.51    121.11 o 
  14  12   6      245.71      270.43     67.22 o 
  15  12   6      169.07      200.73     66.14 o 
   0  14   6     6789.29     7045.19    254.29 o 
   1  14   6     5456.09     5202.30    174.51 o 
   2  14   6      213.65      228.34     19.54 o 
   3  14   6     1100.02     1147.42     36.68 o 
   4  14   6       57.16       48.27     24.73 o 
   5  14   6     2035.25     2055.11     56.32 o 
   6  14   6      134.28      114.38     25.61 o 
   7  14   6     1252.53     1253.21    111.89 o 
   8  14   6     6087.44     6149.91    130.52 o 
   9  14   6      712.64      543.39    100.27 o 
  10  14   6     1242.45     1239.16    116.96 o 
  11  14   6       24.45       15.04     45.05 o 
  12  14   6      847.22      871.48    100.16 o 
  13  14   6      238.81      205.70     63.61 o 
  14  14   6      252.18      174.99     89.89 o 
   0  16   6     6718.68     6666.73    373.84 o 
   1  16   6      193.10      396.01     86.89 o 
   2  16   6      809.82      872.14     43.12 o 
   3  16   6     2761.74     2754.17     72.07 o 
   4  16   6      106.70      118.37     46.67 o 
   5  16   6     3959.37     3777.92    115.05 o 
   6  16   6      151.66       90.90     34.92 o 
   7  16   6     1604.54     1384.32     68.08 o 
   8  16   6     3579.02     3480.47    118.64 o 
   9  16   6     1826.07     1820.24     69.69 o 
  10  16   6     1015.29      900.17     97.61 o 
  11  16   6      560.65      487.95     83.15 o 
  12  16   6       75.23       35.06     43.70 o 
   0  18   6     4219.95     4211.90    526.57 o 
   1  18   6      360.93      438.84     99.67 o 
   2  18   6      652.04      563.27     49.61 o 
   3  18   6     2399.06     2273.28     59.64 o 
   4  18   6      432.81      523.98     48.03 o 
   5  18   6     2916.78     2827.52    105.45 o 
   6  18   6     2281.69     2070.53     91.45 o 
   7  18   6      366.74      228.34     67.18 o 
   8  18   6      897.02      875.05     97.58 o 
   9  18   6      786.90      789.37    126.52 o 
  10  18   6      213.65      150.06     57.12 o 
  11  18   6      301.70      205.03     76.18 o 
   0  20   6     3617.55     3633.91    335.65 o 
   1  20   6     2186.50     1898.32    270.61 o 
   2  20   6      639.41      749.74    102.76 o 
   3  20   6      479.07      282.70    182.60 o 
   4  20   6      506.80      623.56    190.72 o 
   5  20   6      295.88      243.46    128.95 o 
   6  20   6       91.71      -33.51    122.06 o 
   7  20   6     1211.50     1229.69    196.15 o 
   8  20   6      753.75      426.92    140.38 o 
   9  20   6      454.39      344.53     74.19 o 
   0  22   6      227.63      346.42    114.34 o 
   1  22   6       94.01      -14.88    151.48 o 
   2  22   6     2138.44     3083.48    537.14 o 
   3  22   6       33.80      -32.59     89.98 o 
   4  22   6      212.37      379.87    206.26 o 
   5  22   6      263.37      152.40    125.04 o 
   1   1   7     2365.99     2189.23     45.56 o 
   2   1   7    10450.79    10251.98    156.88 o 
   3   1   7    17048.08    16574.90    364.34 o 
   4   1   7     1947.54     1927.62    121.80 o 
   5   1   7     8243.83     8186.10    248.99 o 
   6   1   7    10835.54    10325.50    323.60 o 
   7   1   7     5116.28     4681.90    169.39 o 
   8   1   7      214.34      201.09     75.64 o 
   9   1   7     3711.27     3588.18    180.05 o 
  10   1   7     1026.65     1218.65    196.16 o 
  11   1   7    10078.82     9957.12    400.20 o 
  12   1   7      950.54      980.51    196.15 o 
  13   1   7      500.31      512.85    109.02 o 
  14   1   7     1768.20     1886.22    210.40 o 
  15   1   7      123.68      106.01     96.58 o 
  16   1   7       92.16        9.07     90.84 o 
  17   1   7      152.87      148.88    110.91 o 
   1   3   7     1907.46     2064.65    134.02 o 
   2   3   7    27346.05    27066.64    541.09 o 
   3   3   7     9230.71     8916.21    181.92 o 
   4   3   7     1726.41     1820.55     88.85 o 
   5   3   7     2368.62     2224.41    104.34 o 
   6   3   7    11339.49    10458.28    285.32 o 
   7   3   7     2985.53     3181.22    140.11 o 
   8   3   7     1987.39     1969.61    177.27 o 
   9   3   7     7824.15     7847.11    327.13 o 
  10   3   7     1552.17     1683.74    407.25 o 
  11   3   7      115.89       68.76     84.28 o 
  12   3   7      269.66      267.20     89.52 o 
  13   3   7     1509.10     1559.35    145.91 o 
  14   3   7     3839.04     4109.87    242.89 o 
  15   3   7      162.49      146.63     96.90 o 
  16   3   7      860.75      662.56    163.35 o 
  17   3   7      163.58      124.66    113.62 o 
   1   5   7     4250.96     4089.35     86.18 o 
   2   5   7      361.22      392.77     33.28 o 
   3   5   7     7699.88     7555.45    176.51 o 
   4   5   7    25972.42    24588.20    593.37 o 
   5   5   7      115.77      127.90     67.51 o 
   6   5   7      359.99      389.45     54.47 o 
   7   5   7     1716.38     1708.86    214.47 o 
   8   5   7        8.09       51.94     73.71 o 
   9   5   7     1473.64     1622.78    136.53 o 
  10   5   7     3092.63     3055.46    249.05 o 
  11   5   7     1618.79     1549.14    133.53 o 
  12   5   7     5188.22     5144.29    243.47 o 
  13   5   7      188.23      132.87     82.51 o 
  14   5   7       37.42      -18.53    156.89 o 
  15   5   7      252.14      223.20    133.81 o 
  16   5   7      565.61      366.70    170.96 o 
   1   7   7    21916.18    20879.08    356.17 o 
   2   7   7     1058.00      947.03     48.47 o 
   3   7   7     1183.34     1322.15     66.40 o 
   4   7   7     4405.18     4303.54    115.04 o 
   5   7   7     8169.00     7778.89    271.11 o 
   6   7   7      623.81      619.67     71.50 o 
   7   7   7     1702.73     1807.57     83.32 o 
   8   7   7     1361.26     1275.58     75.64 o 
   9   7   7     9061.08     8573.73    230.12 o 
  10   7   7     1211.94      957.84     87.70 o 
  11   7   7       84.66       33.36     49.84 o 
  12   7   7      882.29      974.87    170.37 o 
  13   7   7     2088.83     1841.62    121.64 o 
  14   7   7      178.53      208.30     72.74 o 
  15   7   7      767.09      859.89    106.51 o 
  16   7   7       99.10      158.62    101.97 o 
   1   9   7     7888.98     7460.26    249.68 o 
   2   9   7      192.83      157.06     19.72 o 
   3   9   7     2801.73     2721.05    134.10 o 
   4   9   7    14976.15    14518.02    320.44 o 
   5   9   7      232.00      207.21     51.39 o 
   6   9   7      110.92      184.34     39.62 o 
   7   9   7     1339.99     1388.06    111.80 o 
   8   9   7      866.28      763.41     91.62 o 
   9   9   7      626.10      687.10     71.47 o 
  10   9   7      873.58     1006.04    120.62 o 
  11   9   7      513.12      544.24     72.62 o 
  12   9   7     2911.87     2572.11    172.14 o 
  13   9   7       50.84       16.98     60.06 o 
  14   9   7       55.23      109.62     64.77 o 
  15   9   7        6.18      -16.27     85.76 o 
   1  11   7     1820.88     1832.52    183.35 o 
   2  11   7     4201.86     4081.50    264.02 o 
   3  11   7     6130.39     6044.29     95.10 o 
   4  11   7     7078.08     6856.44    154.44 o 
   5  11   7     3542.60     3854.12    121.76 o 
   6  11   7     4231.03     4141.66    133.46 o 
   7  11   7     1521.58     1551.31     86.95 o 
   8  11   7      884.66      990.64     90.63 o 
   9  11   7      416.49      412.94     93.96 o 
  10  11   7      371.85      338.99     84.34 o 
  11  11   7     1237.87     1642.52    122.69 o 
  12  11   7     1785.59     1785.90    136.67 o 
  13  11   7     1505.17     1520.71    123.89 o 
  14  11   7     1134.50     1227.00    119.85 o 
  15  11   7       51.25      -27.19     70.19 o 
   1  13   7     1831.59     2041.79    184.02 o 
   2  13   7     5529.85     5454.24    230.78 o 
   3  13   7       41.82       14.24     30.64 o 
   4  13   7      520.01      528.61     28.97 o 
   5  13   7      821.18      786.95     39.44 o 
   6  13   7     3166.35     3165.83     88.82 o 
   7  13   7     1693.02     1591.66     93.43 o 
   8  13   7      102.58      132.18     47.16 o 
   9  13   7     3469.41     3346.22    155.29 o 
  10  13   7     1791.95     1588.25    153.68 o 
  11  13   7      810.54      612.43    103.70 o 
  12  13   7      421.60      343.58    100.25 o 
  13  13   7      283.98      221.61    106.21 o 
  14  13   7      961.21      856.08    118.91 o 
   1  15   7      565.30      535.65    132.56 o 
   2  15   7      408.83      465.06    152.84 o 
   3  15   7     6138.26     6022.26     86.79 o 
   4  15   7      287.47      310.13     37.60 o 
   5  15   7     3341.17     3325.79     86.89 o 
   6  15   7     1271.58     1221.30     71.56 o 
   7  15   7      540.73      555.34     56.45 o 
   8  15   7        9.85       69.74     39.34 o 
   9  15   7      690.99      556.95     90.59 o 
  10  15   7      108.11       49.96     39.18 o 
  11  15   7     4077.96     3913.67    223.83 o 
  12  15   7      113.31       98.78     82.37 o 
   1  17   7      851.09     1094.35    175.85 o 
   2  17   7     4180.19     4240.93    350.59 o 
   3  17   7       40.05      -34.62    154.19 o 
   4  17   7      107.99      127.89     59.74 o 
   5  17   7      274.74      193.27     33.62 o 
   6  17   7     4754.14     4635.59    133.09 o 
   7  17   7      207.15      156.28     59.60 o 
   8  17   7      523.46      398.92     81.44 o 
   9  17   7      317.35      222.78     63.24 o 
  10  17   7      775.71      810.72     85.68 o 
  11  17   7        2.64      -35.06     52.90 o 
   1  19   7      318.15      158.25    147.43 o 
   2  19   7       89.82      389.52    143.37 o 
   3  19   7     3167.02     3421.37    231.94 o 
   4  19   7     1719.57     2084.89    308.36 o 
   5  19   7     1056.96     1234.13    255.67 o 
   6  19   7      435.17      343.86    142.70 o 
   7  19   7      103.16       64.40     99.55 o 
   8  19   7      247.24      297.82    130.10 o 
   9  19   7       81.17      164.87    106.65 o 
   2  21   7      149.47       69.72    103.41 o 
   3  21   7      248.45      304.32    175.83 o 
   4  21   7     1071.89     1227.88    336.16 o 
   5  21   7       12.58       79.54    103.60 o 
   6  21   7      464.26      496.95    135.93 o 
   0   0   8   121824.59   122808.46   6413.69 o 
   2   0   8     1829.70     1845.18     85.81 o 
   4   0   8     1219.46     1191.98    104.18 o 
   6   0   8     1885.41     1863.34    144.79 o 
   8   0   8    16582.47    15734.22    643.71 o 
  10   0   8      415.35      412.55    120.38 o 
  12   0   8     1786.34     1611.40    211.07 o 
  14   0   8     1379.07     1217.56    215.10 o 
  16   0   8     2995.95     2987.85    350.48 o 
   0   2   8     1797.64     1674.42     69.68 o 
   1   2   8     5990.81     6134.34    103.36 o 
   2   2   8      758.14      787.99    115.27 o 
   3   2   8    16183.26    16264.09    312.62 o 
   4   2   8      309.35      398.47     48.75 o 
   5   2   8    18180.16    17491.30    506.14 o 
   6   2   8     1521.66     1518.46    240.84 o 
   7   2   8     1614.05     1653.71    119.44 o 
   8   2   8     3055.57     2996.44    152.63 o 
   9   2   8     5511.60     5449.04    248.57 o 
  10   2   8     2010.70     1715.17    169.95 o 
  11   2   8     2745.41     2909.16    166.39 o 
  12   2   8      248.49      190.52     80.06 o 
  13   2   8     3658.97     3571.50    258.20 o 
  14   2   8       20.49       66.49     81.66 o 
  15   2   8      121.08       24.88     88.27 o 
  16   2   8      205.53      128.89    110.39 o 
   0   4   8    28635.42    28056.67    706.95 o 
   1   4   8     4476.19     4851.05    216.70 o 
   2   4   8     3022.37     2885.45     89.50 o 
   3   4   8     3531.68     3528.96    104.24 o 
   4   4   8     1218.88     1147.71     89.97 o 
   5   4   8    10190.26    10257.45    270.42 o 
   6   4   8     4677.20     4628.52    157.07 o 
   7   4   8     3025.72     3214.48    129.41 o 
   8   4   8     8815.52     8497.97    311.65 o 
   9   4   8      158.75      244.92     64.67 o 
  10   4   8     1988.07     1940.93    162.37 o 
  11   4   8     1182.92     1276.70    158.96 o 
  12   4   8       97.29       77.94     98.83 o 
  13   4   8     1097.74     1330.67    366.60 o 
  14   4   8      350.00      596.49    170.42 o 
  15   4   8     1668.71     1673.97    342.96 o 
  16   4   8      698.54      721.93    191.00 o 
   0   6   8     1872.06     2005.48    144.80 o 
   1   6   8     4098.33     4241.50    133.84 o 
   2   6   8     9819.36     9952.23    178.83 o 
   3   6   8      399.60      421.81     36.39 o 
   4   6   8      439.00      414.78     47.18 o 
   5   6   8       61.50       72.23     42.54 o 
   6   6   8     1646.00     1596.02    106.89 o 
   7   6   8     5983.87     5659.96    198.85 o 
   8   6   8      364.34      336.10     77.72 o 
   9   6   8      158.80      178.17     92.19 o 
  10   6   8     3530.57     3646.28    180.15 o 
  11   6   8       35.66      118.80     69.01 o 
  12   6   8     1380.11     1362.20    138.15 o 
  13   6   8      104.86      183.08     83.12 o 
  14   6   8       30.15       98.38     85.88 o 
  15   6   8     1652.57     1571.64    183.95 o 
  16   6   8      209.42      298.91    152.84 o 
   0   8   8     1018.47     1446.21    137.99 o 
   1   8   8     2903.01     3027.90    138.30 o 
   2   8   8    13509.74    13411.75    555.59 o 
   3   8   8      801.86      768.52     35.66 o 
   4   8   8     1752.40     1724.15     96.88 o 
   5   8   8      248.86      167.05     45.52 o 
   6   8   8     2747.50     2790.11    123.80 o 
   7   8   8     4464.59     4277.24    243.02 o 
   8   8   8      435.38      410.41     68.18 o 
   9   8   8      653.51      566.11     96.04 o 
  10   8   8     4009.49     3998.39    311.50 o 
  11   8   8      165.65      108.34    104.87 o 
  12   8   8      410.69      352.14    129.62 o 
  13   8   8       74.68      113.56    109.51 o 
  14   8   8      324.65      168.66    182.25 o 
  15   8   8      544.71      397.53    162.60 o 
   0  10   8     5946.92     6317.51    329.15 o 
   1  10   8     2279.80     2228.82    138.25 o 
   2  10   8     1319.70     1453.00    118.87 o 
   3  10   8     1331.34     1293.03     55.26 o 
   4  10   8     1172.65     1191.75     62.21 o 
   5  10   8      957.82      909.43    104.84 o 
   6  10   8       59.39       11.94     50.95 o 
   7  10   8     6904.49     6953.04    253.85 o 
   8  10   8     1860.94     1805.96    121.47 o 
   9  10   8      559.99      533.32     70.22 o 
  10  10   8        9.25       24.64     48.51 o 
  11  10   8      342.15      320.05     69.04 o 
  12  10   8       39.31      -30.32     54.54 o 
  13  10   8      199.94      157.67     76.18 o 
  14  10   8       39.69       37.02     71.14 o 
   0  12   8     1237.17     1394.82    166.40 o 
   1  12   8      421.86      473.42    120.38 o 
   2  12   8     2840.61     3003.16    247.67 o 
   3  12   8     7182.13     6688.23    387.45 o 
   4  12   8      181.60      133.86     19.33 o 
   5  12   8     2760.59     2880.43    201.64 o 
   6  12   8     2073.94     2079.09     87.63 o 
   7  12   8      663.73      541.11     85.80 o 
   8  12   8      190.21      158.73     57.59 o 
   9  12   8      479.32      666.93    111.92 o 
  10  12   8     1310.61     1515.40    216.46 o 
  11  12   8     1239.24     1370.84    153.58 o 
  12  12   8      278.32      320.21    116.60 o 
  13  12   8      856.34      884.93    141.31 o 
   0  14   8    10171.28    10498.25    521.86 o 
   1  14   8     2475.74     2346.48    217.87 o 
   2  14   8      299.26      419.30    120.38 o 
   3  14   8      113.35      105.50    193.41 o 
   4  14   8      771.46      715.88     62.09 o 
   5  14   8     1357.86     1193.41     44.33 o 
   6  14   8       40.75       79.00     39.36 o 
   7  14   8     1753.14     1890.34     68.94 o 
   8  14   8     8538.82     8227.92    286.48 o 
   9  14   8      672.05      578.20    110.83 o 
  10  14   8      699.78      542.40    125.48 o 
  11  14   8        1.27       96.77     88.77 o 
  12  14   8      401.02      309.56    127.25 o 
   2  16   8      380.64      485.74    108.06 o 
   3  16   8     2231.82     2264.76    178.92 o 
   4  16   8       90.47       90.47    136.60 o 
   5  16   8     3000.51     2943.07     83.50 o 
   6  16   8      237.91      137.06     34.91 o 
   7  16   8      442.02      404.22     97.29 o 
   8  16   8     2946.07     2879.22    149.36 o 
   9  16   8      976.29     1057.01     74.00 o 
  10  16   8      111.34       65.10     55.41 o 
  11  16   8      343.30      333.84     72.43 o 
   0  18   8     1271.81     1294.65    186.69 o 
   3  18   8     1709.90     2077.83    219.85 o 
   4  18   8      107.06      287.45    123.08 o 
   5  18   8     1958.62     2165.93    196.47 o 
   6  18   8      639.20      399.90    143.13 o 
   7  18   8      597.63      674.82    142.80 o 
   8  18   8     1571.72      913.32    233.37 o 
   9  18   8      407.87      361.23    149.75 o 
   4  20   8      205.54      356.42    119.26 o 
   5  20   8       58.54       85.14    120.62 o 
   6  20   8       17.35      -32.31    113.61 o 
   1   1   9     6565.74     6682.75    139.85 o 
   2   1   9     4763.05     4352.20     86.33 o 
   3   1   9    18487.37    18036.17    500.95 o 
   4   1   9     1155.00     1269.65    120.41 o 
   5   1   9     6639.09     6316.22    236.76 o 
   6   1   9     3081.32     3071.61    144.28 o 
   7   1   9      723.53      740.73    137.30 o 
   8   1   9      580.12      558.63    142.71 o 
   9   1   9      846.46      797.01     98.07 o 
  10   1   9      749.73      840.90    142.03 o 
  11   1   9     6470.92     6034.63    271.78 o 
  12   1   9      531.12      434.06    131.28 o 
  13   1   9      565.01      727.75    144.06 o 
  14   1   9     1442.13     1481.03    167.33 o 
  15   1   9      131.57      158.54    104.19 o 
   1   3   9     1147.53     1226.38     47.06 o 
   2   3   9    14224.15    13927.56    292.89 o 
   3   3   9       83.70       65.56     41.93 o 
   4   3   9     3017.77     2913.30    141.83 o 
   5   3   9     7483.44     7234.03    264.13 o 
   6   3   9     5298.27     5204.90    340.60 o 
   7   3   9       25.58       -2.25     51.99 o 
   8   3   9     1045.30     1041.44    105.52 o 
   9   3   9      502.80      510.97     84.45 o 
  10   3   9     1383.57     1375.75    125.69 o 
  11   3   9      918.29      813.20    116.71 o 
  12   3   9      245.78      350.37     91.67 o 
  13   3   9      995.56     1212.75    189.38 o 
  14   3   9     2524.80     2472.04    244.12 o 
  15   3   9      139.77      217.05    129.19 o 
   1   5   9     1914.49     1823.25     59.85 o 
   2   5   9     1328.17     1233.96     73.68 o 
   3   5   9     3735.14     3726.16    104.30 o 
   4   5   9    13272.76    12764.37    317.52 o 
   5   5   9     3101.61     2993.85    120.50 o 
   6   5   9      877.74      751.91    100.78 o 
   7   5   9      192.11      231.87     65.30 o 
   8   5   9       26.43       72.58     69.47 o 
   9   5   9      730.36      762.35     91.76 o 
  10   5   9     2295.75     2423.11    324.75 o 
  11   5   9     3023.16     3007.74    224.33 o 
  12   5   9     2769.35     2691.79    211.44 o 
  13   5   9       42.92       67.78    179.88 o 
  14   5   9      109.46      -25.62     85.76 o 
  15   5   9        3.52        6.19    160.95 o 
   1   7   9     6788.83     6522.29    122.18 o 
   2   7   9     1589.21     1566.97     68.92 o 
   3   7   9     1361.30     1340.05    127.07 o 
   4   7   9     2256.27     2307.66     72.76 o 
   5   7   9     1392.69     1533.70    128.27 o 
   6   7   9      525.38      718.12     85.22 o 
   7   7   9     3316.47     3491.91    273.41 o 
   8   7   9       68.17       11.13     58.39 o 
   9   7   9     9929.06     9824.81    390.74 o 
  10   7   9      135.92      143.65     64.55 o 
  11   7   9      573.48      594.21    104.83 o 
  12   7   9      444.68      508.18    126.47 o 
  13   7   9     2030.26     2093.52    217.15 o 
  14   7   9       17.92       92.34     75.39 o 
  15   7   9      207.91      316.59    129.68 o 
   1   9   9     1579.38     1974.04    179.95 o 
   2   9   9     1057.67      890.17    151.52 o 
   3   9   9       83.26      177.32     47.34 o 
   4   9   9     5199.74     5172.66    119.57 o 
   5   9   9      675.69      692.39    127.83 o 
   6   9   9       56.54       54.38     43.15 o 
   7   9   9     2250.99     2468.69    167.11 o 
   8   9   9      616.25      550.04    104.47 o 
   9   9   9     1635.27     1737.24    118.41 o 
  10   9   9      945.96      800.21    119.88 o 
  11   9   9      387.15      274.12    120.10 o 
  12   9   9     1974.77     2005.12    165.60 o 
  13   9   9      268.17      259.64    101.49 o 
  14   9   9        0.51       11.55     98.96 o 
   1  11   9     1521.00     1604.61    182.65 o 
   2  11   9     1714.52     1657.45    184.01 o 
   3  11   9     2154.96     2506.02    221.92 o 
   4  11   9     4488.75     4533.04    121.08 o 
   5  11   9     2532.40     2593.98    100.14 o 
   6  11   9     5090.97     5048.68    207.83 o 
   7  11   9      727.55      915.71    132.56 o 
   8  11   9      559.08      618.35     74.04 o 
   9  11   9      258.22      291.28    118.23 o 
  10  11   9      610.36      780.57     97.24 o 
  11  11   9      686.33      513.65    107.93 o 
  12  11   9     1019.67     1104.26    145.62 o 
  13  11   9      837.57      821.52    133.38 o 
   1  13   9     3758.95     3753.48    291.02 o 
   4  13   9     1486.86     1676.54    146.11 o 
   5  13   9      250.70      158.18     24.07 o 
   6  13   9     3914.16     3719.15     87.85 o 
   7  13   9      375.37      376.15    120.38 o 
   8  13   9      150.22      241.50    121.73 o 
   9  13   9     1462.81     1281.19    168.43 o 
  10  13   9     1317.88     1567.91    127.90 o 
  11  13   9      241.75      185.23     83.87 o 
  12  13   9      773.70      934.23    130.27 o 
   1  15   9      993.22     1159.32    188.03 o 
   2  15   9       37.38       27.95     78.40 o 
   3  15   9     4909.76     4187.33    341.16 o 
   5  15   9     1387.99     1247.33    224.57 o 
   6  15   9      872.96      892.79    340.88 o 
   7  15   9      209.04      138.72     42.26 o 
   8  15   9        8.69       37.19     57.29 o 
   9  15   9      333.76      215.00     49.59 o 
  10  15   9       55.67       21.59     58.44 o 
  11  15   9     1540.77     1507.33    245.47 o 
   3  17   9      125.11      167.71    128.49 o 
   4  17   9      170.36      174.48    140.66 o 
   5  17   9      122.82      165.01    140.66 o 
   6  17   9     3575.83     3951.82    368.12 o 
   7  17   9       44.45      152.83    144.72 o 
   8  17   9      196.02        3.87    114.72 o 
   9  17   9       83.78      243.40    114.75 o 
   1  19   9       24.69       58.16    124.43 o 
   5  19   9     1110.57     1068.67    242.14 o 
   6  19   9      439.09      478.82    200.18 o 
   0   0  10    26331.92    25580.86   1059.51 o 
   2   0  10     1910.95     1809.25     77.83 o 
   4   0  10     1218.61      987.62    116.35 o 
   6   0  10      330.21      288.10    158.25 o 
   8   0  10     4087.42     3963.64    273.45 o 
  10   0  10      187.99      263.75    109.56 o 
  12   0  10       31.19      104.14    179.88 o 
  14   0  10      510.67      639.79    170.43 o 
   0   2  10     6061.45     5890.35    149.94 o 
   1   2  10     3314.39     3088.48     76.20 o 
   2   2  10     6483.92     6282.23    237.19 o 
   3   2  10    10025.86     9106.98    201.60 o 
   4   2  10     2330.35     2507.33    324.11 o 
   5   2  10     7287.80     7124.36    227.54 o 
   6   2  10     1762.62     1799.55    104.55 o 
   7   2  10     2223.63     2239.65    121.57 o 
   8   2  10     1367.07     1415.60    145.90 o 
   9   2  10     3986.97     3768.03    188.68 o 
  10   2  10      846.80      895.30    137.37 o 
  11   2  10     2115.75     2289.49    195.92 o 
  12   2  10      250.36      188.45     99.41 o 
  13   2  10     2811.42     3126.53    420.84 o 
  14   2  10       39.97      111.06     89.11 o 
  15   2  10       43.71      107.28     98.28 o 
   0   4  10     3911.86     3854.70    125.52 o 
   1   4  10     2135.39     2276.06     72.46 o 
   2   4  10     2599.77     2701.93     81.97 o 
   3   4  10     6574.96     6267.76    175.20 o 
   4   4  10     2199.78     2192.12     99.38 o 
   5   4  10     7949.98     7348.48    272.38 o 
   6   4  10     2339.98     2321.61    213.13 o 
   7   4  10     1107.53     1072.34    173.84 o 
   8   4  10     5516.10     5478.58    213.11 o 
   9   4  10      385.70      286.12    102.36 o 
  10   4  10       90.60       99.71     70.82 o 
  11   4  10      596.65      606.77    105.23 o 
  12   4  10       62.06      109.15    103.46 o 
  13   4  10      968.63      963.98    162.25 o 
  14   4  10     1115.81     1115.03    161.69 o 
   0   6  10      724.02      637.14    123.10 o 
   1   6  10     3941.02     3777.47    134.03 o 
   2   6  10     2548.14     2613.55     72.36 o 
   3   6  10     2370.50     2502.24    211.81 o 
   4   6  10      453.14      355.91    134.59 o 
   5   6  10     1075.96     1371.54    121.75 o 
   6   6  10     1350.36     1243.95     90.11 o 
   7   6  10     3263.19     3151.06    156.32 o 
   8   6  10     1237.19     1351.68    141.65 o 
   9   6  10     1201.84     1288.18    275.98 o 
  10   6  10     3028.29     2831.49    447.94 o 
  11   6  10      262.43      211.52     85.68 o 
  12   6  10      710.19      561.23    134.34 o 
  13   6  10        5.76      -54.52    127.81 o 
  14   6  10       11.92        8.69    158.24 o 
   2   8  10     4404.51     4466.54    156.37 o 
   3   8  10      394.83      407.10     82.51 o 
   4   8  10      118.96      128.29     30.96 o 
   5   8  10      143.22      175.37     41.26 o 
   6   8  10     7346.06     7251.23    217.83 o 
   7   8  10     1243.27     1324.88     93.70 o 
   8   8  10      899.87      977.25     98.60 o 
   9   8  10      167.12      212.92     92.26 o 
  10   8  10     5327.46     5415.99    239.68 o 
  11   8  10       33.73      196.06     75.05 o 
  12   8  10     1174.05     1267.29    298.96 o 
  13   8  10       72.14      -33.78    128.49 o 
   0  10  10     2778.96     2888.00    238.19 o 
   1  10  10     4370.34     4287.85    206.29 o 
   2  10  10      905.54     1049.74    158.27 o 
   3  10  10      470.67       60.87    121.74 o 
   4  10  10       80.84       87.35     35.55 o 
   5  10  10     1334.04     1416.75    104.85 o 
   6  10  10       13.86       63.19     48.94 o 
   7  10  10     7192.32     6915.67    278.18 o 
   8  10  10     2368.27     2112.77    131.15 o 
   9  10  10      968.76      944.42     99.87 o 
  10  10  10       21.82       37.34     66.29 o 
  11  10  10      175.27      163.02    107.96 o 
  12  10  10      217.35      116.47    168.39 o 
  13  10  10      114.76      179.52    150.81 o 
   0  12  10      474.65      443.66    140.67 o 
   1  12  10      546.68      427.44    144.73 o 
   4  12  10      849.37     1185.71    131.00 o 
   5  12  10     2505.96     2269.77    367.39 o 
   6  12  10      635.32      628.13     83.79 o 
   7  12  10      454.52      297.91     87.00 o 
   8  12  10      294.13      171.65     99.06 o 
   9  12  10      436.49      318.69    100.77 o 
  10  12  10      850.91      720.78    168.41 o 
  11  12  10      566.08      320.74    123.77 o 
  12  12  10      136.52      197.58    152.16 o 
   1  14  10      483.10      568.10    155.55 o 
   2  14  10      700.73      838.46    150.15 o 
   5  14  10      316.16      300.27    156.90 o 
   6  14  10      536.54      489.65    304.34 o 
   7  14  10      388.36      430.12    179.89 o 
   8  14  10     3824.50     3347.02    618.52 o 
   9  14  10      546.61      363.86    198.84 o 
  10  14  10       33.37       -7.49     87.07 o 
   3  16  10     1047.82     1078.14    209.68 o 
   4  16  10      182.02      258.33    154.19 o 
   5  16  10     2017.66     1718.29    278.72 o 
   6  16  10      424.77      484.23    166.37 o 
   7  16  10       99.64      -60.86    146.07 o 
   8  16  10     1270.51     1473.19    259.74 o 
   9  16  10      601.94      386.85    211.01 o 
   1  18  10       31.07      -20.29    127.13 o 
   2  18  10      198.14       36.52    147.43 o 
   5  18  10      989.95      967.20    235.37 o 
   6  18  10       63.40      188.00    166.36 o 
   1   1  11     3382.19     3240.96     77.99 o 
   2   1  11     1543.46     1601.28    110.25 o 
   3   1  11     7768.45     7306.17    216.72 o 
   4   1  11      813.63      796.76     81.04 o 
   5   1  11     1298.09     1269.75    155.58 o 
   6   1  11     3971.13     4178.67    198.70 o 
   7   1  11      185.73      263.69     85.98 o 
   8   1  11      129.87       61.01     64.42 o 
   9   1  11      272.91      458.73     91.30 o 
  10   1  11      476.47      591.49    105.09 o 
  11   1  11     2538.00     2618.02    218.40 o 
  12   1  11      296.32      323.49    100.30 o 
  13   1  11      101.29      114.98    118.48 o 
  14   1  11      564.34      478.42    189.37 o 
   1   3  11     2353.32     2287.72     70.11 o 
   2   3  11     3642.91     3471.18    161.03 o 
   3   3  11      299.92      293.30     43.99 o 
   4   3  11     1494.41     1590.22    101.43 o 
   5   3  11     3372.85     3472.50    146.64 o 
   6   3  11     6447.06     6179.25    226.76 o 
   7   3  11      689.55      629.96     82.88 o 
   8   3  11      890.10      849.01    112.95 o 
   9   3  11      194.50      160.38     72.37 o 
  10   3  11      997.78      962.26    124.71 o 
  11   3  11      492.08      400.82    120.86 o 
  12   3  11      222.86      150.02     94.72 o 
  13   3  11      172.64      157.87    129.84 o 
  14   3  11     1212.06     1219.79    171.61 o 
   1   5  11      251.97      199.32     43.96 o 
   2   5  11      554.83      643.54    159.65 o 
   3   5  11      849.98      940.59     68.88 o 
   4   5  11    12169.26    11930.57    319.00 o 
   5   5  11     2667.98     2425.91    148.32 o 
   6   5  11       57.76       29.28     86.22 o 
   7   5  11      567.35      754.09    147.44 o 
   8   5  11      216.22      104.84     71.31 o 
   9   5  11      420.56      448.08     88.78 o 
  10   5  11      666.33      455.46    122.02 o 
  11   5  11     1981.54     1778.26    207.01 o 
  12   5  11     2202.10     2026.27    175.47 o 
  13   5  11       16.86      -58.05     96.59 o 
   1   7  11     5519.60     4850.49    203.34 o 
   2   7  11      375.82      433.77     40.07 o 
   3   7  11     1021.59     1074.11     86.09 o 
   4   7  11     2136.38     2167.38    115.14 o 
   5   7  11     1358.56     1386.89    148.82 o 
   6   7  11      393.57      351.60     91.23 o 
   7   7  11     4485.54     4540.75    238.25 o 
   8   7  11       78.11        6.09     79.38 o 
   9   7  11     6184.20     5767.46    276.48 o 
  10   7  11      282.78      317.25    159.60 o 
  11   7  11      307.08      156.52    154.87 o 
  12   7  11      266.45      219.87    102.83 o 
  13   7  11     1453.37     1529.25    168.14 o 
   1   9  11     1056.27     1095.44    118.57 o 
   2   9  11      249.61      194.77    120.38 o 
   3   9  11       28.98       36.52     25.70 o 
   4   9  11     6438.10     6398.55    152.68 o 
   5   9  11     1705.64     1452.50     75.89 o 
   6   9  11       25.90       69.61     64.28 o 
   7   9  11     1100.89     1001.71     86.92 o 
   8   9  11      563.14      360.39    136.78 o 
   9   9  11     1810.58     1759.30    403.18 o 
  10   9  11      161.37      154.66     79.34 o 
  11   9  11      314.88      178.47     95.24 o 
  12   9  11     1640.41     1251.56    353.10 o 
   1  11  11     2310.73     2608.83    244.92 o 
   2  11  11     1305.64     1236.50    188.05 o 
   3  11  11      977.59     1350.79    593.86 o 
   4  11  11     2433.04     2296.29    274.69 o 
   5  11  11     1801.02     1760.14     92.68 o 
   6  11  11     1409.24     1363.03    125.14 o 
   7  11  11      456.34      267.89     93.33 o 
   8  11  11      208.31       97.04     86.66 o 
   9  11  11      364.95      228.30    113.58 o 
  10  11  11       48.02       54.97     61.54 o 
  11  11  11      550.46      341.27    142.02 o 
   2  13  11     3211.34     3064.13    212.44 o 
   3  13  11      993.50     1082.20    208.32 o 
   4  13  11     1046.09      922.58    208.32 o 
   5  13  11       37.75       44.63    114.96 o 
   6  13  11     1982.76     2406.96    281.42 o 
   7  13  11       79.51      146.07    140.66 o 
   8  13  11      243.22      442.28    169.07 o 
   9  13  11      902.26      664.18    243.49 o 
  10  13  11      647.46      808.88    236.71 o 
   3  15  11     2283.61     2164.89    286.85 o 
   4  15  11       68.13       67.63    143.37 o 
   5  15  11      210.07      254.28    162.30 o 
   6  15  11      358.94      270.52    173.13 o 
   7  15  11      225.36      163.66    171.77 o 
   8  15  11       12.67      -45.98    151.48 o 
   2  17  11     1950.52     1959.08    297.65 o 
   5  17  11      243.06      361.13    152.84 o 
   6  17  11     1602.80     1478.68    294.92 o 
   0   0  12     5808.41     5362.81    226.16 o 
   2   0  12      494.44      605.96    169.08 o 
   4   0  12     1042.99     1053.83    120.40 o 
   6   0  12      484.77      508.59    117.68 o 
   8   0  12     4546.81     4407.64    307.29 o 
  10   0  12      114.54      113.61    106.85 o 
  12   0  12      328.33      370.60    152.84 o 
   0   2  12      136.37      151.77     40.78 o 
   1   2  12      343.38      360.04     37.99 o 
   2   2  12     1760.31     1628.69    108.03 o 
   3   2  12     2630.22     2900.51    140.74 o 
   4   2  12       89.53      114.56     52.00 o 
   5   2  12     5770.51     5973.21    211.45 o 
   6   2  12     1087.28     1097.26    114.19 o 
   7   2  12      279.39      355.01     72.73 o 
   8   2  12      602.07      483.64    118.11 o 
   9   2  12     1374.30     1367.63    245.54 o 
  10   2  12      573.67      298.86    107.98 o 
  11   2  12      309.61      194.47     98.16 o 
  12   2  12      233.96      326.11    103.21 o 
  13   2  12     1971.00     2039.21    326.11 o 
   0   4  12     2124.28     2181.20    255.06 o 
   1   4  12      531.69      610.91     48.60 o 
   2   4  12     2471.42     2252.89    121.47 o 
   3   4  12     3398.62     3196.08    129.28 o 
   4   4  12       75.18       62.58     50.84 o 
   5   4  12     1710.10     1673.21    118.38 o 
   6   4  12     3078.85     3086.95    200.29 o 
   7   4  12     1476.71     1450.22    114.60 o 
   8   4  12     2872.57     2620.48    161.69 o 
   9   4  12      130.09       34.78    125.78 o 
  10   4  12      463.97      490.66    134.58 o 
  11   4  12       66.93      119.32     89.00 o 
  12   4  12       67.24      205.92    116.01 o 
   0   6  12     1460.31     1431.38    162.35 o 
   1   6  12     2435.54     2460.11    104.62 o 
   2   6  12     1728.70     1715.26     64.81 o 
   3   6  12      357.13      391.78     69.93 o 
   4   6  12      804.06      863.01    132.57 o 
   5   6  12      115.89       80.37     48.01 o 
   6   6  12      804.70      872.06    211.70 o 
   7   6  12     3398.35     3067.08    152.82 o 
   8   6  12     1108.22     1075.78    121.75 o 
   9   6  12      969.49      701.84    150.40 o 
  10   6  12     2150.27     1884.27    163.35 o 
  11   6  12      169.45      178.37    114.29 o 
  12   6  12      190.83      224.04    101.90 o 
   0   8  12      862.96     1111.94    169.09 o 
   1   8  12     1179.32     1055.20    185.34 o 
   2   8  12     8076.97     7886.32    355.62 o 
   3   8  12      540.15      477.94     65.78 o 
   4   8  12      158.82      126.79     61.54 o 
   5   8  12       63.24       93.41     67.21 o 
   6   8  12     2656.48     2340.05    179.30 o 
   7   8  12     1619.40     1568.92    111.08 o 
   8   8  12      413.05      293.54     75.03 o 
   9   8  12      366.76      353.59    112.94 o 
  10   8  12     2678.91     2584.98    234.83 o 
  11   8  12       35.00       -4.22     78.13 o 
   1  10  12     3808.58     3436.57    300.48 o 
   2  10  12      111.76        3.71     81.15 o 
   3  10  12      313.61      286.43     93.60 o 
   4  10  12      134.06      165.01    204.23 o 
   5  10  12      319.15      196.01    123.76 o 
   6  10  12       29.49      -17.67     65.60 o 
   7  10  12     3375.78     3182.23    353.90 o 
   8  10  12      615.78      626.58     81.44 o 
   9  10  12      714.88      844.28    596.52 o 
  10  10  12       73.80      114.03    122.93 o 
   1  12  12      275.90      403.06    148.78 o 
   2  12  12     1789.39     2064.60    246.24 o 
   3  12  12     1200.95     1436.67    216.45 o 
   4  12  12       91.44       33.81    132.55 o 
   5  12  12     1177.35     1235.09    235.38 o 
   6  12  12      749.37      572.18    202.90 o 
   7  12  12       20.03      198.82    133.90 o 
   8  12  12       37.16       68.98    146.07 o 
   9  12  12      495.04      463.94    357.09 o 
   0  14  12     5103.41     4119.47    399.36 o 
   3  14  12      124.61      188.91    104.13 o 
   4  14  12       15.77     -109.55    131.19 o 
   5  14  12       73.60      108.20    139.31 o 
   6  14  12      194.33      152.84    174.48 o 
   7  14  12      114.85      220.46    159.60 o 
   2  16  12       40.87     -112.26    144.72 o 
   5  16  12     1180.62     1059.21    262.44 o 
   1   1  13      526.60      547.87     44.14 o 
   2   1  13     1706.02     1673.29     78.74 o 
   3   1  13     3010.08     2644.72    140.75 o 
   4   1  13      311.30      246.59     67.58 o 
   5   1  13      861.16     1032.92    127.16 o 
   6   1  13     3310.09     3161.28    184.73 o 
   7   1  13      303.22      220.37     94.59 o 
   8   1  13      319.42      275.99     85.93 o 
   9   1  13      251.54      261.85     99.29 o 
  10   1  13      351.58      291.73    118.80 o 
  11   1  13     1490.75     1379.22    188.31 o 
   1   3  13     1274.22     1291.74     68.90 o 
   2   3  13     1131.27     1283.76    113.84 o 
   3   3  13     1663.61     1595.60    165.74 o 
   4   3  13     1045.64     1052.95     90.77 o 
   5   3  13      676.63      709.45     88.93 o 
   6   3  13     2474.39     2537.71    169.14 o 
   7   3  13     2091.46     1659.97    205.66 o 
   8   3  13      511.22      481.08    124.12 o 
   9   3  13      517.88      464.43     99.77 o 
  10   3  13      370.45      419.45    103.98 o 
  11   3  13       70.33      -32.75     78.28 o 
   1   5  13      460.77      501.53     51.77 o 
   2   5  13      501.69      446.34     92.65 o 
   3   5  13      762.99      871.66     63.32 o 
   4   5  13     7793.46     7692.26    287.55 o 
   5   5  13      298.61      255.97    113.62 o 
   6   5  13      238.37      228.92     94.68 o 
   7   5  13      593.98      640.62     93.98 o 
   8   5  13       66.33      127.25     64.03 o 
   9   5  13      412.94      483.40    170.43 o 
  10   5  13      327.98      182.24     94.33 o 
  11   5  13      486.10      707.94    169.75 o 
   1   7  13     5963.63     5771.11    371.02 o 
   2   7  13      116.76      138.04     43.51 o 
   3   7  13      540.87      539.67     45.80 o 
   4   7  13      926.57      837.06     98.75 o 
   5   7  13     1692.50     1738.52    143.41 o 
   6   7  13      163.90      169.97     74.39 o 
   7   7  13     2298.95     2020.96    129.79 o 
   8   7  13      116.74      179.75     66.54 o 
   9   7  13     1791.33     1915.30    192.11 o 
  10   7  13      436.05      326.10     99.54 o 
   1   9  13     1790.42     1822.43    230.00 o 
   2   9  13      125.36      143.37    124.43 o 
   3   9  13       53.82       59.23    100.80 o 
   4   9  13     3035.80     2948.75    296.36 o 
   5   9  13       51.62       29.76    116.32 o 
   6   9  13      200.40      105.50    228.58 o 
   7   9  13      193.86      244.81    150.13 o 
   8   9  13      103.71      162.30    250.22 o 
   9   9  13      427.03      223.76    112.46 o 
   3  11  13      607.62      700.67    178.55 o 
   4  11  13      890.93      784.57    229.96 o 
   5  11  13     1012.95      955.03    361.18 o 
   6  11  13      568.63      553.22    190.72 o 
   7  11  13      326.67      120.38    297.56 o 
   8  11  13       99.14      166.36    154.19 o 
   3  13  13       25.57      187.86    100.81 o 
   4  13  13      423.14      119.03    293.51 o 
   5  13  13      186.59      209.64    163.66 o 
   6  13  13      517.82      359.79    336.80 o 
   1  15  13       52.88      -27.05    124.43 o 
   0   0  14     2491.04     2880.86    170.50 o 
   2   0  14      211.63      140.66    137.96 o 
   4   0  14       50.79       52.75    140.66 o 
   6   0  14      625.12      543.76    136.62 o 
   8   0  14     2070.66     2458.38    217.83 o 
  10   0  14      145.91      109.55    132.55 o 
   0   2  14      275.63      234.88     70.80 o 
   1   2  14     1126.23     1079.79     71.55 o 
   2   2  14     1544.53     1395.54     82.10 o 
   3   2  14     1733.53     1833.77    135.97 o 
   4   2  14       14.83      -20.81     60.16 o 
   5   2  14     3275.79     3422.28    164.30 o 
   6   2  14      754.56      941.78    282.03 o 
   7   2  14      111.17       76.88     80.42 o 
   8   2  14      590.81      428.00    126.58 o 
   9   2  14      488.04      373.12    124.37 o 
  10   2  14      632.96      576.44    149.63 o 
   0   4  14     1810.85     2152.56    192.12 o 
   1   4  14      493.99      562.53     57.02 o 
   2   4  14      485.48      348.80     53.18 o 
   3   4  14     1192.59     1287.93    145.31 o 
   4   4  14       32.94       58.48    110.23 o 
   5   4  14     1134.66     1123.98    145.42 o 
   6   4  14     1466.31     1340.24    118.37 o 
   7   4  14     1691.48     1449.23    126.50 o 
   8   4  14     1562.64     1417.99    176.63 o 
   9   4  14       35.49       16.49     71.98 o 
  10   4  14      280.20      355.72    129.85 o 
   0   6  14      995.98     1090.31    162.33 o 
   1   6  14     1555.78     1613.91    137.21 o 
   2   6  14      902.41      961.42    119.04 o 
   3   6  14      157.91      108.03     78.48 o 
   4   6  14      104.19       39.01     44.31 o 
   5   6  14      205.30      293.00    169.07 o 
   6   6  14      550.90      883.72    282.70 o 
   7   6  14      822.94      708.26     93.62 o 
   8   6  14      338.77      260.89    132.76 o 
   9   6  14      608.03      429.24    145.41 o 
   0   8  14      414.86      385.49    137.96 o 
   1   8  14      535.22     2272.41    221.83 o 
   4   8  14      115.73       54.10    120.37 o 
   5   8  14      154.40      -54.10    202.88 o 
   6   8  14      748.53      683.10    211.02 o 
   7   8  14      620.50      734.48    320.57 o 
   8   8  14        8.91       37.87    127.13 o 
   0  10  14      526.79      413.90    204.25 o 
   3  10  14      260.42      254.28    159.60 o 
   4  10  14       85.98       10.82    239.39 o 
   5  10  14      438.85      543.74    183.95 o 
   6  10  14      113.33      175.83    140.66 o 
   7  10  14     1630.73     1879.13    289.51 o 
   1  12  14      232.82      513.97    169.07 o 
   2  12  14      795.00      785.91    244.83 o 
   3  12  14      785.88      624.94    216.43 o 
   4  12  14       86.00      344.89    166.36 o 
   5  12  14      251.74      397.65    179.89 o 
   1   1  15      284.17      281.01     63.64 o 
   2   1  15     1737.45     1519.96    159.64 o 
   3   1  15     1810.84     1615.17    151.06 o 
   4   1  15      191.87      200.91     87.55 o 
   5   1  15      485.21      548.92    153.42 o 
   6   1  15     1256.77     1332.33    125.57 o 
   7   1  15      351.62      160.03     86.23 o 
   8   1  15       56.52      -22.19    133.52 o 
   1   3  15      888.44      893.25    157.59 o 
   2   3  15     1042.84     1086.43    241.47 o 
   3   3  15      870.43      796.02    166.38 o 
   4   3  15      867.06      743.60     88.33 o 
   5   3  15      695.49      583.51    204.93 o 
   6   3  15     1407.54     1524.13    128.05 o 
   7   3  15      409.89      171.76     84.98 o 
   8   3  15      158.58       51.83     93.59 o 
   2   5  15      275.36      229.98     86.97 o 
   3   5  15      571.36      739.89    160.96 o 
   4   5  15     2929.29     2533.16    285.52 o 
   5   5  15       15.45      -57.42     81.83 o 
   6   5  15       93.45       41.46     56.69 o 
   7   5  15      205.85      229.39     88.90 o 
   1   7  15     2078.76     1956.43    240.83 o 
   2   7  15      222.53      180.68     96.03 o 
   3   7  15      149.77      315.14    142.02 o 
   4   7  15      113.57       67.63    219.11 o 
   5   7  15      325.83      346.26    159.60 o 
   6   7  15      176.12       89.27    137.96 o 
   2   9  15      124.14      115.38     94.11 o 
   3   9  15       10.06      -21.64    197.46 o 
   4   9  15     1526.34     1753.29    267.86 o 
   5   9  15       54.36     -114.96    114.96 o 
   0   0  16     2927.62     2699.61    198.92 o 
   2   0  16      202.36      182.59     97.38 o 
   4   0  16       45.13       55.45     98.73 o 
   1   2  16      497.00      407.59     93.16 o 
   2   2  16      285.81      156.60    109.09 o 
   3   2  16     1473.04     1619.86    152.87 o 
   4   2  16       32.91       -0.93     89.36 o 
   5   2  16     1582.84     1673.46    170.64 o 
   0   4  16     1802.77     1880.55    213.76 o 
   1   4  16       94.15      212.98     83.65 o 
   2   4  16      271.49      270.51    229.93 o 
   3   4  16      604.27      784.53    173.14 o 
   4   4  16       14.15      146.07    120.37 o 
   0   6  16     1276.48     1051.12    194.80 o 
   3   6  16      134.26      178.53    142.01 o 
                                                 
